# Supplementary material for: Arterio-venous metabolomics exploration reveals major changes across liver and intestine in the obese Yucatan minipig
Source: Sci Rep. 2019 Aug 29;9:12527. doi: 10.1038/s41598-019-48997-2 (PMC6715693; doi:10.1038/s41598-019-48997-2)
Supplement: Supplementary file 2 — Supplementary Dataset [file 41598_2019_48997_MOESM2_ESM.xlsx]

## Sheet: SupplTable1
Supplementary table 1: constraints set on exchange reactions based on metabolomics data
Exchanged metabolite	Exchange reaction in Recon2		INTESTINE - d0				INTESTINE - d7				INTESTINE - d60				LIVER - d0				LIVER - d7				LIVER - d60
				lb	ub			lb	ub			lb	ub			lb	ub			lb	ub			lb	ub
Glutamate	EX_glu_L(e)		uptake	-500	-21		uptake	-500	-21		uptake	-500	-21		release	21	500		release	21	500		release	21	500
Glucose	EX_glc(e)		no	-63	63		no	-63	63		ns	-500	500		release	42	500		ns	-500	500		no	-63	63
Lactate	EX_lac_L(e)		ns	-500	500		ns	-500	500		ns	-500	500		ns	-500	500		release	42	500		release	42	500
Creatine	EX_creat(e)		no	-31.5	31.5		ns	-500	500		uptake	-500	-21		no	-31.5	31.5		ns	-500	500		ns	-500	500
Tryptophane	EX_trp_L(e)		no	-63	63		no	-63	63		ns	-500	500		no	-63	63		ns	-500	500		ns	-500	500
Isoleucine	EX_ile_L(e)		uptake	-500	-14		ns	-500	500		ns	-500	500		no	-21	21		ns	-500	500		ns	-500	500
Glutamine	EX_gln_L(e)		uptake	-500	-21		uptake	-500	-21		uptake	-500	-21		no	-31.5	31.5		ns	-500	500		no	-31.5	31.5
Proline	EX_pro_L(e)		no	-63	63		no	-63	63		no	-63	63		no	-63	63		ns	-500	500		no	-63	63
Valine	EX_val_L(e)		release	14	500		no	-21	21		ns	-500	500		no	-21	21		no	-21	21		ns	-500	500
Leucine	EX_leu_L(e)		no	-10.5	10.5		no	-10.5	10.5		no	-10.5	10.5		no	-10.5	10.5		ns	-500	500		uptake	-500	-7
Threonine	EX_thr_L(e)		uptake	-500	-42		uptake	-500	-42		ns	-500	500		ns	-500	500		no	-63	63		ns	-500	500
GPC	EX_g3pc(e)		ns	-500	500		ns	-500	500		ns	-500	500		ns	-500	500		no	-31.5	31.5		ns	-500	500
Acetate	EX_ac(e)		release	14	500		release	14	500		release	14	500		ns	-500	500		no	-21	21		ns	-500	500
Asparagine	EX_asn_L(e)		ns	-500	500		no	-63	63		ns	-500	500		ns	-500	500		ns	-500	500		no	-63	63
Lysine	EX_lys_L(e)		no	-31.5	31.5		no	-31.5	31.5		no	-31.5	31.5		ns	-500	500		ns	-500	500		uptake	-500	-21
Tyrosine	EX_tyr_L(e)		no	-31.5	31.5		ns	-500	500		ns	-500	500		ns	-500	500		uptake	-500	-21		ns	-500	500
Betaine	EX_glyb(e)		uptake	-500	-4.66667		no	-7	7		ns	-500	500		ns	-500	500		uptake	-500	-4.66667		uptake	-500	-4.66667
Phosphocholine	EX_cholp(e)		no	-31.5	31.5		ns	-500	500		ns	-500	500		uptake	-500	-21		ns	-500	500		no	-31.5	31.5
Methionine	EX_met_L(e)		ns	-500	500		uptake	-500	-21		ns	-500	500		uptake	-500	-21		no	-31.5	31.5		ns	-500	500
Choline	EX_chol(e)		ns	-500	500		ns	-500	500		uptake	-500	-21		uptake	-500	-21		no	-31.5	31.5		no	-31.5	31.5
Citrate	EX_cit(e)		no	-31.5	31.5		ns	-500	500		ns	-500	500		uptake	-500	-21		no	-31.5	31.5		ns	-500	500
Ethanolamine	EX_etha(e)		release	21	500		no	-31.5	31.5		no	-31.5	31.5		uptake	-500	-21		ns	-500	500		no	-31.5	31.5
Phenylalanine	EX_phe_L(e)		no	-31.5	31.5		ns	-500	500		no	-31.5	31.5		uptake	-500	-21		ns	-500	500		ns	-500	500
Glycine	EX_gly(e)		release	21	500		ns	-500	500		release	21	500		uptake	-500	-21		ns	-500	500		uptake	-500	-21
Succinate	EX_succ(e)		ns	-500	500		ns	-500	500		no	-15.75	15.75		uptake	-500	-10.5		ns	-500	500		uptake	-500	-10.5
Alanine	EX_ala_L(e)		ns	-500	500		ns	-500	500		ns	-500	500		uptake	-500	-14		uptake	-500	-14		uptake	-500	-14
Propionate	EX_ppa(e)		release	21	500		release	21	500		release	21	500		uptake	-500	-21		uptake	-500	-21		uptake	-500	-21
Pyruvate	EX_pyr(e)		no	-21	21		ns	-500	500		no	-21	21		ns	-500	500		ns	-500	500		ns	-500	500
Histidine	EX_his_L(e)		no	-63	63		no	-63	63		release	42	500		ns	-500	500		ns	-500	500		ns	-500	500
Formate	EX_for(e)		release	42	500		ns	-500	500		ns	-500	500		ns	-500	500		ns	-500	500		ns	-500	500

## Sheet: SupplTable2
Supplementary table 2: rescaled coefficients for the biomass reaction in Recon2.04
metabolite	coefficient	g/gDW
h2o[c]	-20.6508
nucleotides		0.05
atp[c]	-20.6803
ctp[c]	-0.0215
gtp[c]	-0.0199
utp[c]	-0.0294
carbohydrates		0.15
g6p[c]	-0.5766
lipids		0.13
chsterol[c]	-0.0119
pglyc_hs[c]	-0.0017
pail_hs[c]	-0.0136
pchol_hs[c]	-0.0904
pe_hs[c]	-0.0324
ps_hs[c]	-0.0034
clpn_hs[c]	-0.0068
sphmyln_hs[c]	-0.0102
amino acids		0.67
ala_L[c]	-0.4122
arg_L[c]	-0.2929
asn_L[c]	-0.2278
asp_L[c]	-0.2875
cys_L[c]	-0.038
glu_L[c]	-0.3146
gln_L[c]	-0.2658
gly[c]	-0.4393
his_L[c]	-0.1031
ile_L[c]	-0.2332
leu_L[c]	-0.4448
lys_L[c]	-0.4827
met_L[c]	-0.1248
phe_L[c]	-0.2115
pro_L[c]	-0.3363
ser_L[c]	-0.32
thr_L[c]	-0.2549
trp_L[c]	-0.0108
tyr_L[c]	-0.1302
val_L[c]	-0.2875

## Sheet: SupplTable3
Supplementary table 3: Flux variability analysis performed on each constrained model
	Liver - d0		Liver - d7		Liver - d60				Intestine - d0		Intestine - d7		Intestine - d60
	min	max	min	max	min	max			min	max	min	max	min	max
10FTHF5GLUtl	0	125	0	125	0	125		10FTHF5GLUtl	0	125	0	125	0	125
10FTHF5GLUtm	0	125	0	125	0	125		10FTHF5GLUtm	0	125	0	125	0	125
10FTHF6GLUtl	0	100	0	100	0	100		10FTHF6GLUtl	0	100	0	100	0	100
10FTHF6GLUtm	0	100	0	100	0	100		10FTHF6GLUtm	0	100	0	100	0	100
10FTHF7GLUtl	0	83.3333	0	83.3333	0	83.3333		10FTHF7GLUtl	0	83.3333	0	83.3333	0	83.3333
10FTHF7GLUtm	0	83.3333	0	83.3333	0	83.3333		10FTHF7GLUtm	0	83.3333	0	83.3333	0	83.3333
10FTHFtl	-125	0	-125	0	-125	0		10FTHFtl	-125	0	-125	0	-125	0
10FTHFtm	-500	500	-500	500	-500	500		10FTHFtm	-500	500	-500	500	-500	500
11DOCRTSLtm	0	425	0	425	0	425		11DOCRTSLtm	0	425	0	425	0	425
11DOCRTSLtr	-425	0	-425	0	-425	0		11DOCRTSLtr	-425	0	-425	0	-425	0
11DOCRTSTRNtm	0	500	0	500	0	500		11DOCRTSTRNtm	0	500	0	500	0	500
11DOCRTSTRNtr	-500	0	-500	0	-500	0		11DOCRTSTRNtr	-500	0	-500	0	-500	0
13DAMPPOX	0	500	0	500	0	500		13DAMPPOX	0	500	0	500	0	500
1MNCAMti	0	500	0	500	0	500		1MNCAMti	0	500	0	500	0	500
1PPDCRp	0	500	0	500	0	500		1PPDCRp	0	500	0	500	0	500
24_25DHVITD2t	0	500	0	500	0	500		24_25DHVITD2t	0	500	0	500	0	500
24_25DHVITD2tm	0	500	0	500	0	500		24_25DHVITD2tm	0	500	0	500	0	500
24_25DHVITD3t	0	500	0	500	0	500		24_25DHVITD3t	0	500	0	500	0	500
24_25DHVITD3tm	0	500	0	500	0	500		24_25DHVITD3tm	0	500	0	500	0	500
24_25VITD2Hm	0	500	0	500	0	500		24_25VITD2Hm	0	500	0	500	0	500
24_25VITD3Hm	0	500	0	500	0	500		24_25VITD3Hm	0	500	0	500	0	500
24NPHte	-500	0	-500	0	-500	0		24NPHte	-500	0	-500	0	-500	0
25HVITD2t	0	500	0	500	0	500		25HVITD2t	0	500	0	500	0	500
25HVITD2tin	0	500	0	500	0	500		25HVITD2tin	0	500	0	500	0	500
25HVITD2tin_m	0	500	0	500	0	500		25HVITD2tin_m	0	500	0	500	0	500
25HVITD2tm	0	500	0	500	0	500		25HVITD2tm	0	500	0	500	0	500
25HVITD3t	0	500	0	500	0	500		25HVITD3t	0	500	0	500	0	500
25HVITD3tin	0	500	0	500	0	500		25HVITD3tin	0	500	0	500	0	500
25HVITD3tin_m	0	500	0	500	0	500		25HVITD3tin_m	0	500	0	500	0	500
25HVITD3tm	0	500	0	500	0	500		25HVITD3tm	0	500	0	500	0	500
2AMACHYD	0	500	0	500	0	500		2AMACHYD	0	500	0	500	0	500
2AMACSULT	0	500	0	500	0	500		2AMACSULT	0	500	0	500	0	500
2AMADPTm	0	500	0	500	0	500		2AMADPTm	0	500	0	500	0	500
2DR1PP	0	500	0	500	0	500		2DR1PP	0	500	0	500	0	500
2HBO	-500	500	-500	500	-500	500		2HBO	-500	500	-500	500	-500	500
2HBt2	-500	500	-500	500	-500	500		2HBt2	-500	500	-500	500	-500	500
2HCO3_NAt	-500	500	-500	500	-500	500		2HCO3_NAt	-500	500	-500	500	-500	500
2MCITt	0	500	0	500	0	500		2MCITt	0	500	0	500	0	500
2OXOADOXm	0	500	0	500	0	500		2OXOADOXm	0	500	0	500	0	500
2OXOADPTm	-500	500	-500	500	-500	500		2OXOADPTm	-500	500	-500	500	-500	500
34DHOXPEGOX	0	500	0	500	0	500		34DHOXPEGOX	0	500	0	500	0	500
34DHOXPEGt	0	500	0	500	0	500		34DHOXPEGt	0	500	0	500	0	500
34DHPHEt	-500	500	-500	500	-500	500		34DHPHEt	-500	500	-500	500	-500	500
34DHPLACOX	0	500	0	500	0	500		34DHPLACOX	0	500	0	500	0	500
34DHPLACOX_NADP_	-500	0	-500	0	-500	0		34DHPLACOX_NADP_	-500	0	-500	0	-500	0
34DHXMANDACOX	0	500	0	500	0	500		34DHXMANDACOX	0	500	0	500	0	500
34DHXMANDACOX_NADP_	-500	0	-500	0	-500	0		34DHXMANDACOX_NADP_	-500	0	-500	0	-500	0
34HPLFM	0	83.3333	0	83.3333	0	83.3333		34HPLFM	0	83.3333	0	83.3333	0	83.3333
34HPPOR	0	500	0	500	0	500		34HPPOR	0	500	0	500	0	500
35CGMPtn	0	500	0	500	0	500		35CGMPtn	0	500	0	500	0	500
3AIBt	0	500	0	500	0	500		3AIBt	0	500	0	500	0	500
3AIBTm	0	500	0	500	0	500		3AIBTm	0	500	0	500	0	500
3AIBtm	0	500	0	500	0	500		3AIBtm	0	500	0	500	0	500
3DPHBH1	0	83.3333	0	83.3333	0	83.3333		3DPHBH1	0	83.3333	0	83.3333	0	83.3333
3DPHBH2	0	83.3333	0	83.3333	0	83.3333		3DPHBH2	0	83.3333	0	83.3333	0	83.3333
3DSPHR	0	500	0	500	0	500		3DSPHR	0	500	0	500	0	500
3HAO	0	500	0	500	0	500		3HAO	0	500	0	500	0	500
3HBCDm	0	500	0	500	0	500		3HBCDm	0	500	0	500	0	500
3HBCOAHLm	0	500	0	500	0	500		3HBCOAHLm	0	481.36	0	500	0	500
3HKYNAKGAT	0	500	0	500	0	500		3HKYNAKGAT	0	500	0	500	0	500
3HLYTCL	0	500	0	500	0	500		3HLYTCL	0	500	0	500	0	500
3MLDAt	0	500	0	500	0	500		3MLDAt	0	500	0	500	0	500
3MOBt2im	0	500	0	500	0	500		3MOBt2im	0	500	0	500	0	500
3MOPt2im	0	500	0	500	0	500		3MOPt2im	0	500	0	500	0	500
3MOX4HOXPGALDOX	0	500	0	500	0	500		3MOX4HOXPGALDOX	0	500	0	500	0	500
3MOX4HOXPGALDOX_NADP_	-500	0	-500	0	-500	0		3MOX4HOXPGALDOX_NADP_	-500	0	-500	0	-500	0
3SALAASPm	-500	0	-500	0	-500	0		3SALAASPm	-500	0	-500	0	-500	0
3SALACBOXL	0	500	0	500	0	500		3SALACBOXL	0	500	0	500	0	500
3SALAOX	0	250	0	250	0	250		3SALAOX	0	250	0	250	0	250
3SALATAi	0	500	0	500	0	500		3SALATAi	0	500	0	500	0	500
3SALATAim	0	500	0	500	0	500		3SALATAim	0	500	0	500	0	500
3SPYRSP	0	500	0	500	0	500		3SPYRSP	0	500	0	500	0	500
3SPYRSPm	0	500	0	500	0	500		3SPYRSPm	0	500	0	500	0	500
41R1H2MAE12BOOX	0	500	0	500	0	500		41R1H2MAE12BOOX	0	500	0	500	0	500
41R2A1H12BOOX	0	500	0	500	0	500		41R2A1H12BOOX	0	500	0	500	0	500
4ABUTtm	-500	500	-500	500	-500	500		4ABUTtm	-500	500	-500	500	-500	500
4HBZCOAFm	0	83.3333	0	83.3333	0	83.3333		4HBZCOAFm	0	83.3333	0	83.3333	0	83.3333
4HBZFm	0	83.3333	0	83.3333	0	83.3333		4HBZFm	0	83.3333	0	83.3333	0	83.3333
4HDEBRISOQUINEte	-500	0	-500	0	-500	0		4HDEBRISOQUINEte	-500	0	-500	0	-500	0
4HGLSDm	0	500	0	500	0	500		4HGLSDm	0	500	0	500	0	500
4HOXPACDOX_NADP_	0	500	0	500	0	500		4HOXPACDOX_NADP_	0	500	0	500	0	500
4MOPt2im	0	500	0	500	0	500		4MOPt2im	0	500	0	500	0	500
4MPTNLte	0	500	0	500	0	500		4MPTNLte	0	500	0	500	0	500
4MPTNLtm	-500	0	-500	0	-500	0		4MPTNLtm	-500	0	-500	0	-500	0
4MTOLBUTAMIDEte	-500	0	-500	0	-500	0		4MTOLBUTAMIDEte	-500	0	-500	0	-500	0
4NPHSFte	-500	0	-500	0	-500	0		4NPHSFte	-500	0	-500	0	-500	0
4NPHSULT	0	500	0	500	0	500		4NPHSULT	0	500	0	500	0	500
4NPHte	0	500	0	500	0	500		4NPHte	0	500	0	500	0	500
4PYRDX	0	500	0	500	0	500		4PYRDX	0	500	0	500	0	500
5ADTSTSTERONEGLCte	0	500	0	500	0	500		5ADTSTSTERONEGLCte	0	500	0	500	0	500
5ADTSTSTERONEGLCtr	-500	0	-500	0	-500	0		5ADTSTSTERONEGLCtr	-500	0	-500	0	-500	0
5ADTSTSTERONESte	-500	500	-500	500	-500	500		5ADTSTSTERONESte	-500	500	-500	500	-500	500
5ADTSTSTERONESULT	0	500	0	500	0	500		5ADTSTSTERONESULT	0	500	0	500	0	500
5ADTSTSTERONEte	-500	500	-500	500	-500	500		5ADTSTSTERONEte	-500	500	-500	500	-500	500
5ADTSTSTERONEtr	-500	500	-500	500	-500	500		5ADTSTSTERONEtr	-500	500	-500	500	-500	500
5AOPtm	-500	0	-500	0	-500	0		5AOPtm	-500	0	-500	0	-500	0
5DHFtl	0	125	0	125	0	125		5DHFtl	0	125	0	125	0	125
5FTHFt2	0	500	0	500	0	500		5FTHFt2	0	500	0	500	0	500
5HLTDL	0	62.8249	0	499.825	0	499.825		5HLTDL	0	62.8249	0	62.8249	0	499.825
5HOMEPRAZOLEte	-500	0	-500	0	-500	0		5HOMEPRAZOLEte	-500	0	-500	0	-500	0
5HOXINDACTO2OX	0	500	0	500	0	500		5HOXINDACTO2OX	0	500	0	500	0	500
5HTRPVESSEC	0	62.8249	0	499.825	0	499.825		5HTRPVESSEC	0	62.8249	0	62.8249	0	499.825
5MTHFt	-500	500	-500	500	-500	500		5MTHFt	-500	500	-500	500	-500	500
5MTHFt2	-500	500	-500	500	-500	500		5MTHFt2	-500	500	-500	500	-500	500
5THFtl	0	125	0	125	0	125		5THFtl	0	125	0	125	0	125
5THFtm	0	125	0	125	0	125		5THFtm	0	125	0	125	0	125
6DHFtl	0	100	0	100	0	100		6DHFtl	0	100	0	100	0	100
6DHFtm	0	100	0	100	0	100		6DHFtm	0	100	0	100	0	100
6HTSTSTERONEte	0	500	0	500	0	500		6HTSTSTERONEte	0	500	0	500	0	500
6HTSTSTERONEtr	-500	0	-500	0	-500	0		6HTSTSTERONEtr	-500	0	-500	0	-500	0
6THFtl	0	100	0	100	0	100		6THFtl	0	100	0	100	0	100
6THFtm	0	100	0	100	0	100		6THFtm	0	100	0	100	0	100
7DHCHSTEROLtr	-500	111.111	-500	111.111	-500	111.111		7DHCHSTEROLtr	-500	111.111	-500	111.111	-500	111.111
7DHFtl	0	83.3333	0	83.3333	0	83.3333		7DHFtl	0	83.3333	0	83.3333	0	83.3333
7DHFtm	0	83.3333	0	83.3333	0	83.3333		7DHFtm	0	83.3333	0	83.3333	0	83.3333
7THFtl	0	83.3333	0	83.3333	0	83.3333		7THFtl	0	83.3333	0	83.3333	0	83.3333
7THFtm	0	83.3333	0	83.3333	0	83.3333		7THFtm	0	83.3333	0	83.3333	0	83.3333
A_MANASEly	0	55.5556	0	55.5556	0	55.5556		A_MANASEly	0	55.5556	0	55.5556	0	55.5556
A4GALTg	0	62.5	0	62.5	0	62.5		A4GALTg	0	62.5	0	62.5	0	62.5
A4GNT2g	0	0	0	0	0	0		A4GNT2g	0	0	0	0	0	0
AACOAT	0	500	0	500	0	500		AACOAT	0	500	0	500	0	500
AACTOOR	0	500	0	500	0	500		AACTOOR	0	500	0	500	0	500
AACTtm	0	500	0	500	0	500		AACTtm	0	500	0	500	0	500
AASAD3m	0	500	0	500	0	500		AASAD3m	0	500	0	500	0	500
AATAi	-500	500	-500	500	-500	500		AATAi	-500	500	-500	500	-500	500
ABO1g	0	50	0	50	0	50		ABO1g	0	50	0	50	0	50
ABO2g	0	50	0	50	0	50		ABO2g	0	50	0	50	0	50
ABO3g	0	55.5556	0	55.5556	0	55.5556		ABO3g	0	55.5556	0	55.5556	0	55.5556
ABO4g	0	35.7143	0	35.7143	0	35.7143		ABO4g	0	35.7143	0	35.7143	0	35.7143
ABO5g	0	35.7143	0	35.7143	0	35.7143		ABO5g	0	35.7143	0	35.7143	0	35.7143
ABO6g	0	27.7778	0	27.7778	0	27.7778		ABO6g	0	27.7778	0	27.7778	0	27.7778
ABO7g	0	27.7778	0	27.7778	0	27.7778		ABO7g	0	27.7778	0	27.7778	0	27.7778
ABO8g	0	38.4615	0	38.4615	0	38.4615		ABO8g	0	38.4615	0	38.4615	0	38.4615
ABO9g	0	25	0	25	0	25		ABO9g	0	25	0	25	0	25
ABTArm	-500	500	-500	500	-500	500		ABTArm	-500	500	-500	500	-500	500
ABTD	-500	500	-500	500	-500	500		ABTD	-500	500	-500	500	-500	500
ABTti	0	500	0	500	0	500		ABTti	0	500	0	500	0	500
ABUTD	0	500	0	500	0	500		ABUTD	0	500	0	500	0	500
ABUTt2r	-500	500	-500	500	-500	500		ABUTt2r	-500	500	-500	500	-500	500
ABUTt4_2_r	-500	500	-500	500	-500	500		ABUTt4_2_r	-500	500	-500	500	-500	500
ACACT10m	-500	500	-500	500	-500	500		ACACT10m	-500	500	-500	500	-500	500
ACACT1r	-500	500	-500	500	-500	500		ACACT1r	-500	500	-500	500	-500	500
ACACT1rm	0	500	0	500	0	500		ACACT1rm	0	500	0	500	0	500
ACACT1x	0	500	0	500	0	500		ACACT1x	0	500	0	500	0	500
ACACt2	-500	500	-500	500	-500	500		ACACt2	-500	500	-500	500	-500	500
ACACt2m	-500	500	-500	500	-500	500		ACACt2m	-500	500	-500	500	-500	500
ACACT4p	0	392.857	0	392.857	0	392.857		ACACT4p	0	392.857	0	392.857	0	392.857
ACACT5p	0	392.857	0	392.857	0	392.857		ACACT5p	0	392.857	0	392.857	0	392.857
ACACT6p	0	392.857	0	392.857	0	392.857		ACACT6p	0	392.857	0	392.857	0	392.857
ACACT7p	0	392.857	0	392.857	0	392.857		ACACT7p	0	392.857	0	392.857	0	392.857
ACACtx	-500	0	-500	0	-500	0		ACACtx	-500	0	-500	0	-500	0
ACALDt	-500	500	-500	500	-500	500		ACALDt	-500	500	-500	500	-500	500
ACALDtm	-500	0	-500	0	-500	0		ACALDtm	-500	0	-500	0	-500	0
ACALDtr	0	500	0	500	0	500		ACALDtr	0	500	0	500	0	500
ACALDtx	0	500	0	500	0	500		ACALDtx	0	500	0	500	0	500
ACCOAC	0	500	0	500	0	500		ACCOAC	0	500	0	500	0	500
ACCOACm	0	500	0	500	0	500		ACCOACm	0	500	0	500	0	500
ACCOAgt	0	125	0	125	0	125		ACCOAgt	0	125	0	125	0	125
ACCOAL	0	500	0	500	0	500		ACCOAL	0	479	0	479	0	479
ACCOALm	0	500	0	500	0	500		ACCOALm	0	500	0	500	0	500
ACCOAtn	-500	500	-500	500	-500	500		ACCOAtn	-500	500	-500	500	-500	500
ACCOAtr	-500	500	-500	500	-500	500		ACCOAtr	-500	500	-500	500	-500	500
ACETONEt2	-500	500	-500	500	-500	500		ACETONEt2	-500	500	-500	500	-500	500
ACETONEt2m	-500	0	-500	0	-500	0		ACETONEt2m	-500	0	-500	0	-500	0
ACGAGBSIDEtg	-62.5	0	-62.5	0	-62.5	0		ACGAGBSIDEtg	-62.5	0	-62.5	0	-62.5	0
ACGAGBSIDEtl	0	62.5	0	62.5	0	62.5		ACGAGBSIDEtl	0	62.5	0	62.5	0	62.5
ACGALFUCGALACGALFUC12GAL14ACGLCGALGLUSIDEte	-35.7143	0	-35.7143	0	-35.7143	0		ACGALFUCGALACGALFUC12GAL14ACGLCGALGLUSIDEte	-35.7143	0	-35.7143	0	-35.7143	0
ACGALFUCGALACGALFUC12GAL14ACGLCGALGLUSIDEtg	0	35.7143	0	35.7143	0	35.7143		ACGALFUCGALACGALFUC12GAL14ACGLCGALGLUSIDEtg	0	35.7143	0	35.7143	0	35.7143
ACGALFUCGALACGALFUCGALACGLCGAL14ACGLCGALGLUSIDEte	-27.7778	0	-27.7778	0	-27.7778	0		ACGALFUCGALACGALFUCGALACGLCGAL14ACGLCGALGLUSIDEte	-27.7778	0	-27.7778	0	-27.7778	0
ACGALFUCGALACGALFUCGALACGLCGAL14ACGLCGALGLUSIDEtg	0	27.7778	0	27.7778	0	27.7778		ACGALFUCGALACGALFUCGALACGLCGAL14ACGLCGALGLUSIDEtg	0	27.7778	0	27.7778	0	27.7778
ACGALK	0	0	0	0	0	0		ACGALK	0	0	0	0	0	0
ACGALK2	0	0	0	0	0	0		ACGALK2	0	0	0	0	0	0
ACGALtlg	0	0	0	0	0	0		ACGALtlg	0	0	0	0	0	0
ACGALtly	0	0	0	0	0	0		ACGALtly	0	0	0	0	0	0
ACGAM2E	-500	300	-500	300	-500	300		ACGAM2E	-500	300	-500	300	-500	300
ACGAM6PSi	0	500	0	500	0	500		ACGAM6PSi	0	500	0	500	0	500
ACGAMK	0	500	0	500	0	500		ACGAMK	0	500	0	500	0	500
ACGAMPM	0	500	0	500	0	500		ACGAMPM	0	500	0	500	0	500
ACGAMtly	0	500	0	500	0	500		ACGAMtly	0	500	0	500	0	500
ACGBGBSIDEtg	0	0	0	0	0	0		ACGBGBSIDEtg	0	0	0	0	0	0
ACGBGBSIDEtl	0	0	0	0	0	0		ACGBGBSIDEtl	0	0	0	0	0	0
ACGPID	0	0	0	0	0	0		ACGPID	0	0	0	0	0	0
ACHEe	0	500	0	500	0	500		ACHEe	0	500	0	500	0	500
ACHtn	-500	500	-500	500	-500	500		ACHtn	-500	500	-500	500	-500	500
ACHVESSEC	0	500	0	500	0	500		ACHVESSEC	0	500	0	500	0	500
ACITL	0	500	0	500	0	500		ACITL	0	500	0	500	0	500
ACN13ACNGALGBSIDEte	0	50	0	50	0	50		ACN13ACNGALGBSIDEte	0	50	0	50	0	50
ACN13ACNGALGBSIDEtg	-50	0	-50	0	-50	0		ACN13ACNGALGBSIDEtg	-50	0	-50	0	-50	0
ACN23ACNGALGBSIDEte	0	50	0	50	0	50		ACN23ACNGALGBSIDEte	0	50	0	50	0	50
ACN23ACNGALGBSIDEtg	-50	0	-50	0	-50	0		ACN23ACNGALGBSIDEtg	-50	0	-50	0	-50	0
ACNACNGAL14ACGLCGALGLUSIDEte	-62.5	0	-62.5	0	-62.5	0		ACNACNGAL14ACGLCGALGLUSIDEte	-62.5	0	-62.5	0	-62.5	0
ACNACNGAL14ACGLCGALGLUSIDEtg	0	62.5	0	62.5	0	62.5		ACNACNGAL14ACGLCGALGLUSIDEtg	0	62.5	0	62.5	0	62.5
ACNACNGALGBSIDEte	0	50	0	50	0	50		ACNACNGALGBSIDEte	0	50	0	50	0	50
ACNACNGALGBSIDEtg	-50	0	-50	0	-50	0		ACNACNGALGBSIDEtg	-50	0	-50	0	-50	0
ACNAM9PL	0	500	0	500	0	500		ACNAM9PL	0	500	0	500	0	500
ACNAM9PL2	0	0	0	0	0	0		ACNAM9PL2	0	0	0	0	0	0
ACNAMlt	-116.667	0	-116.667	0	-116.667	0		ACNAMlt	-116.667	0	-116.667	0	-116.667	0
ACNAMPH	0	500	0	500	0	500		ACNAMPH	0	500	0	500	0	500
ACNAMtn	0	500	0	500	0	500		ACNAMtn	0	500	0	500	0	500
ACNGALACGLCGAL14ACGLCGALGLUSIDEte	-45.4545	0	-45.4545	0	-45.4545	0		ACNGALACGLCGAL14ACGLCGALGLUSIDEte	-45.4545	0	-45.4545	0	-45.4545	0
ACNGALACGLCGAL14ACGLCGALGLUSIDEtg	0	45.4545	0	45.4545	0	45.4545		ACNGALACGLCGAL14ACGLCGALGLUSIDEtg	0	45.4545	0	45.4545	0	45.4545
ACNMLr	-300	500	-300	500	-300	500		ACNMLr	-300	500	-300	500	-300	500
ACOAD10m	0	500	0	500	0	500		ACOAD10m	0	500	0	500	0	500
ACOAD1fm	0	500	0	500	0	500		ACOAD1fm	0	500	0	500	0	500
ACOAD8m	0	500	0	500	0	500		ACOAD8m	0	500	0	500	0	500
ACOAD9m	0	500	0	500	0	500		ACOAD9m	0	481.36	0	500	0	500
ACOAHi	0	500	0	500	0	500		ACOAHi	0	500	0	500	0	500
ACOAO7p	0	500	0	500	0	500		ACOAO7p	0	500	0	500	0	500
ACONT	-500	500	-500	500	-500	500		ACONT	-500	500	-500	500	-500	500
ACONTm	-500	500	-500	500	-500	500		ACONTm	-500	500	-500	500	-500	500
ACOX22x	0	500	0	500	0	500		ACOX22x	0	500	0	500	0	500
ACOX2x	0	500	0	500	0	500		ACOX2x	0	500	0	500	0	500
ACP1_FMN_	0	500	0	500	0	500		ACP1_FMN_	0	500	0	500	0	500
ACRNtm	0	500	0	500	0	500		ACRNtm	0	500	0	500	0	500
ACS	0	500	0	500	0	500		ACS	0	500	0	500	0	500
ACS2	0	500	0	500	0	500		ACS2	0	479	0	479	0	479
ACSm	0	500	0	500	0	500		ACSm	0	500	0	500	0	500
ACt2m	-500	500	-500	500	-500	500		ACt2m	-500	500	-500	500	-500	500
ACt2r	-500	500	-500	500	-500	500		ACt2r	-500	500	-500	500	-500	500
ACTLMO	0	500	0	500	0	500		ACTLMO	0	500	0	500	0	500
ACTNMO	0	500	0	500	0	500		ACTNMO	0	500	0	500	0	500
ACYP	0	500	0	500	0	500		ACYP	0	500	0	500	0	500
ADA	0	500	0	500	0	500		ADA	0	500	0	500	0	500
ADAe	0	500	0	500	0	500		ADAe	0	500	0	500	0	500
ADCim	0	500	0	500	0	500		ADCim	0	500	0	500	0	500
ADEt	-500	500	-500	500	-500	500		ADEt	-500	500	-500	500	-500	500
ADK1	-500	500	-500	500	-500	500		ADK1	-500	500	-500	500	-500	500
ADK1m	-500	500	-500	500	-500	500		ADK1m	-500	500	-500	500	-500	500
ADK3	-500	500	-500	500	-500	500		ADK3	-500	500	-500	500	-500	500
ADK3m	-500	500	-500	500	-500	500		ADK3m	-500	500	-500	500	-500	500
ADKd	-500	500	-500	500	-500	500		ADKd	-500	500	-500	500	-500	500
ADMDC	0	500	0	500	0	500		ADMDC	0	500	0	500	0	500
ADNCYC	0	500	0	500	0	500		ADNCYC	0	500	0	500	0	500
ADNK1	0	500	0	500	0	500		ADNK1	0	500	0	500	0	500
ADNK1m	0	500	0	500	0	500		ADNK1m	0	500	0	500	0	500
ADNt	-500	500	-500	500	-500	500		ADNt	-500	500	-500	500	-500	500
ADNt4	0	500	0	500	0	500		ADNt4	0	500	0	500	0	500
ADNtm	-500	500	-500	500	-500	500		ADNtm	-500	500	-500	500	-500	500
ADPRDP	0	500	0	500	0	500		ADPRDP	0	500	0	500	0	500
ADPRIBt	0	500	0	500	0	500		ADPRIBt	0	500	0	500	0	500
ADPT	0	500	0	500	0	500		ADPT	0	500	0	500	0	500
ADPtx	-500	500	-500	500	-500	500		ADPtx	-500	500	-500	500	-500	500
ADRNCOAtx	-500	500	-500	500	-500	500		ADRNCOAtx	-500	500	-500	500	-500	500
ADRNCPT1	0	382.353	0	381.804	0	381.804		ADRNCPT1	0	381.804	0	382.353	0	382.353
ADRNCPT2	0	382.353	0	381.804	0	381.804		ADRNCPT2	0	381.804	0	382.353	0	382.353
ADRNCRNt	0	382.353	0	381.804	0	381.804		ADRNCRNt	0	381.804	0	382.353	0	382.353
ADRNLPVESSEC	0	500	0	500	0	500		ADRNLPVESSEC	0	500	0	500	0	500
ADRNt	-500	500	-500	500	-500	500		ADRNt	-500	500	-500	500	-500	500
ADSK	0	500	0	500	0	500		ADSK	0	500	0	500	0	500
ADSL1	0	500	0	500	0	500		ADSL1	0	500	0	500	0	500
ADSL2	0	263.605	0	263.605	0	497.855		ADSL2	0	497.855	0	497.855	0	497.855
ADSS	0	500	0	500	0	500		ADSS	0	500	0	500	0	500
AFLATOXINte	0	500	0	500	0	500		AFLATOXINte	0	500	0	500	0	500
AG13T10g	0	7.14286	0	7.14286	0	7.14286		AG13T10g	0	7.14286	0	7.14286	0	7.14286
AG13T11g	0	7.14286	0	7.14286	0	7.14286		AG13T11g	0	7.14286	0	7.14286	0	7.14286
AG13T12g	0	7.14286	0	7.14286	0	7.14286		AG13T12g	0	7.14286	0	7.14286	0	7.14286
AG13T13g	0	7.14286	0	7.14286	0	7.14286		AG13T13g	0	7.14286	0	7.14286	0	7.14286
AG13T14g	0	7.14286	0	7.14286	0	7.14286		AG13T14g	0	7.14286	0	7.14286	0	7.14286
AG13T15g	0	7.14286	0	7.14286	0	7.14286		AG13T15g	0	7.14286	0	7.14286	0	7.14286
AG13T16g	0	19.2308	0	19.2308	0	19.2308		AG13T16g	0	19.2308	0	19.2308	0	19.2308
AG13T17g	0	19.2308	0	19.2308	0	19.2308		AG13T17g	0	19.2308	0	19.2308	0	19.2308
AG13T18g	0	19.2308	0	19.2308	0	19.2308		AG13T18g	0	19.2308	0	19.2308	0	19.2308
AG13T1g	0	20.8333	0	20.8333	0	20.8333		AG13T1g	0	20.8333	0	20.8333	0	20.8333
AG13T2g	0	20.8333	0	20.8333	0	20.8333		AG13T2g	0	20.8333	0	20.8333	0	20.8333
AG13T3g	0	20.8333	0	20.8333	0	20.8333		AG13T3g	0	20.8333	0	20.8333	0	20.8333
AG13T4g	0	7.14286	0	7.14286	0	7.14286		AG13T4g	0	7.14286	0	7.14286	0	7.14286
AG13T5g	0	7.14286	0	7.14286	0	7.14286		AG13T5g	0	7.14286	0	7.14286	0	7.14286
AG13T6g	0	7.14286	0	7.14286	0	7.14286		AG13T6g	0	7.14286	0	7.14286	0	7.14286
AG13T7g	0	7.14286	0	7.14286	0	7.14286		AG13T7g	0	7.14286	0	7.14286	0	7.14286
AG13T8g	0	7.14286	0	7.14286	0	7.14286		AG13T8g	0	7.14286	0	7.14286	0	7.14286
AG13T9g	0	7.14286	0	7.14286	0	7.14286		AG13T9g	0	7.14286	0	7.14286	0	7.14286
AGDC	0	500	0	500	0	500		AGDC	0	500	0	500	0	500
AGMTm	0	500	0	500	0	500		AGMTm	0	500	0	500	0	500
AGPAT1	0	500	0	500	0	500		AGPAT1	0	500	0	500	0	500
AGTim	0	500	0	500	0	500		AGTim	0	500	0	500	0	500
AGTix	0	500	0	500	0	500		AGTix	0	500	0	500	0	500
AHC	0	500	4.66667	500	4.66667	500		AHC	4.66667	500	0	500	0	500
AHCYStr	-500	0	-500	0	-500	0		AHCYStr	-500	0	-500	0	-500	0
AHEXASE2ly	0	55.5556	0	55.5556	0	55.5556		AHEXASE2ly	0	55.5556	0	55.5556	0	55.5556
AHEXASEly	0	55.5556	0	55.5556	0	55.5556		AHEXASEly	0	55.5556	0	55.5556	0	55.5556
AICART	-500	500	-500	500	-500	500		AICART	-500	500	-500	500	-500	500
AIRCr	0	263.605	0	263.605	0	497.855		AIRCr	0	497.855	0	497.855	0	497.855
AK2LGCHOLt	-500	500	-500	500	-500	500		AK2LGCHOLt	-500	500	-500	500	-500	500
AKGDm	0	500	0	500	0	500		AKGDm	0	500	0	500	0	500
AKGMALtm	-500	500	-500	500	-500	500		AKGMALtm	-500	500	-500	500	-500	500
AKGt4_3	-500	500	-500	500	-500	500		AKGt4_3	-500	500	-500	500	-500	500
AKGtp	0	416.667	0	416.667	0	416.667		AKGtp	0	416.667	0	416.667	0	416.667
AKR1C1	0	500	0	500	0	500		AKR1C1	0	500	0	500	0	500
AKR1C41	0	500	0	500	0	500		AKR1C41	0	500	0	500	0	500
AKR1C42	0	500	0	500	0	500		AKR1C42	0	500	0	500	0	500
AKR1D	0	500	0	500	0	500		AKR1D	0	500	0	500	0	500
AKR1D2	0	500	0	500	0	500		AKR1D2	0	500	0	500	0	500
ALAASNNaEx	0	500	0	500	0	500		ALAASNNaEx	0	500	0	500	0	500
ALACYSNaEx	0	500	0	500	0	500		ALACYSNaEx	0	500	0	500	0	500
ALADGLNexR	-500	500	-500	500	-500	500		ALADGLNexR	-500	500	-500	500	-500	500
ALADGLYexR	-500	500	-500	500	-500	500		ALADGLYexR	-500	500	-500	500	-500	500
ALAGLNexR	-500	500	-500	500	-500	500		ALAGLNexR	-500	500	-500	500	-500	500
ALAGLNNaEx	0	500	0	500	0	500		ALAGLNNaEx	0	500	0	500	0	500
ALAGLYexR	-500	500	-500	500	-500	500		ALAGLYexR	-500	500	-500	500	-500	500
ALAR	-500	500	-500	500	-500	500		ALAR	-500	500	-500	500	-500	500
ALASERNaEx	0	500	0	500	0	500		ALASERNaEx	0	500	0	500	0	500
ALASm	0	500	0	500	0	500		ALASm	0	500	0	500	0	500
ALAt2r	-500	500	-500	500	-500	500		ALAt2r	-500	500	-500	500	-500	500
ALAt4	0	500	0	500	0	500		ALAt4	0	500	0	500	0	500
ALATA_L	-500	500	-500	500	-500	500		ALATA_L	-500	500	-500	500	-500	500
ALATHRNaEx	0	500	0	500	0	500		ALATHRNaEx	0	500	0	500	0	500
ALAtN1	-500	500	-500	500	-500	500		ALAtN1	-500	500	-500	500	-500	500
ALCD1	-500	500	-500	500	-500	500		ALCD1	-500	500	-500	500	-500	500
ALCD21_D	0	500	0	500	0	500		ALCD21_D	0	500	0	500	0	500
ALCD21_L	0	500	0	500	0	500		ALCD21_L	0	500	0	500	0	500
ALCD22_D	0	500	0	500	0	500		ALCD22_D	0	500	0	500	0	500
ALCD22_L	0	500	0	500	0	500		ALCD22_L	0	500	0	500	0	500
ALCD2if	0	500	0	500	0	500		ALCD2if	0	500	0	500	0	500
ALCD2yf	0	500	0	500	0	500		ALCD2yf	0	500	0	500	0	500
ALDD21	0	416.667	0	416.667	0	416.667		ALDD21	0	416.667	0	416.667	0	416.667
ALDD2x	0	500	0	500	0	500		ALDD2x	0	500	0	500	0	500
ALDD2xm	0	500	0	500	0	500		ALDD2xm	0	500	0	500	0	500
ALDD2y	0	500	0	500	0	500		ALDD2y	0	500	0	500	0	500
ALDSTRNte	0	406.25	0	406.25	0	406.25		ALDSTRNte	0	406.25	0	406.25	0	406.25
ALDSTRNtm	-406.25	0	-406.25	0	-406.25	0		ALDSTRNtm	-406.25	0	-406.25	0	-406.25	0
ALOX5	0	500	0	500	0	500		ALOX5	0	500	0	500	0	500
ALOX52	0	500	0	500	0	500		ALOX52	0	500	0	500	0	500
ALR2	0	500	0	500	0	500		ALR2	0	500	0	500	0	500
ALR3	0	500	0	500	0	500		ALR3	0	500	0	500	0	500
AMACR2p	0	500	0	500	0	500		AMACR2p	0	500	0	500	0	500
AMACRp	0	500	0	500	0	500		AMACRp	0	500	0	500	0	500
AMANK	0	500	0	500	0	500		AMANK	0	500	0	500	0	500
AMCOXO	0	500	0	500	0	500		AMCOXO	0	500	0	500	0	500
AMETr	0	500	0	500	0	500		AMETr	0	500	0	500	0	500
AMETt2m	-500	500	-500	500	-500	500		AMETt2m	-500	500	-500	500	-500	500
AMPDA	0	500	0	500	0	500		AMPDA	0	500	0	500	0	500
AMPTASECG	0	500	0	500	0	500		AMPTASECG	0	500	0	500	0	500
AMPTASECGe	0	500	0	500	0	500		AMPTASECGe	0	500	0	500	0	500
AMPtp	-500	500	-500	500	-500	500		AMPtp	-500	500	-500	500	-500	500
AMY1e	0	500	0	500	0	500		AMY1e	0	500	0	500	0	500
AMY2e	0	500	0	500	0	500		AMY2e	0	500	0	500	0	500
ANDRSTRNGLCte	0	500	0	500	0	500		ANDRSTRNGLCte	0	500	0	500	0	500
ANDRSTRNGLCtr	-500	0	-500	0	-500	0		ANDRSTRNGLCtr	-500	0	-500	0	-500	0
ANDRSTRNte	-500	500	-500	500	-500	500		ANDRSTRNte	-500	500	-500	500	-500	500
ANDRSTRNtr	-500	500	-500	500	-500	500		ANDRSTRNtr	-500	500	-500	500	-500	500
ANTIPYRENEte	0	500	0	500	0	500		ANTIPYRENEte	0	500	0	500	0	500
AOBUTDsm	0	500	0	500	0	500		AOBUTDsm	0	500	0	500	0	500
APAT2rm	-500	500	-500	500	-500	500		APAT2rm	-500	500	-500	500	-456.337	500
APNNOXte	-500	0	-500	0	-500	0		APNNOXte	-500	0	-500	0	-500	0
APOCF	0	500	0	500	0	500		APOCF	0	500	0	500	0	500
APOCFm	0	500	0	500	0	500		APOCFm	0	500	0	500	0	500
APOC_LYS_BTNP	0	500	0	500	0	500		APOC_LYS_BTNP	0	500	0	500	0	500
APOC_LYS_BTNPm	0	500	0	500	0	500		APOC_LYS_BTNPm	0	500	0	500	0	500
APPNNte	0	500	0	500	0	500		APPNNte	0	500	0	500	0	500
APRGSTRNte	-500	0	-500	0	-500	0		APRGSTRNte	-500	0	-500	0	-500	0
ARAB_Lt	0	500	0	500	0	500		ARAB_Lt	0	500	0	500	0	500
ARABR	0	500	0	500	0	500		ARABR	0	500	0	500	0	500
ARACHCOAtx	-500	500	-500	500	-500	500		ARACHCOAtx	-500	500	-500	500	-500	500
ARACHCPT1	0	500	0	500	0	500		ARACHCPT1	0	500	0	500	0	500
ARACHCPT2	0	500	0	500	0	500		ARACHCPT2	0	500	0	500	0	500
ARACHCRNt	0	500	0	500	0	500		ARACHCRNt	0	500	0	500	0	500
ARACHDCOAtx	-500	500	-500	500	-500	500		ARACHDCOAtx	-500	500	-500	500	-500	500
ARACHDt2	-500	500	-500	500	-500	500		ARACHDt2	-500	500	-500	500	-500	500
ARACHDtr	-500	500	-500	500	-500	500		ARACHDtr	-500	500	-500	500	-500	500
ARACHt	-500	500	-500	500	-500	500		ARACHt	-500	500	-500	500	-500	500
ARGDCm	0	500	0	500	0	500		ARGDCm	0	500	0	500	0	500
ARGLYSex	0	500	0	500	0	500		ARGLYSex	0	500	0	500	0	500
ARGN	0	500	0	500	0	500		ARGN	0	500	0	500	0	500
ARGNm	0	500	0	500	0	500		ARGNm	0	500	0	500	0	500
ARGSL	0	500	0	500	0	500		ARGSL	0	500	0	500	0	500
ARGSS	0	500	0	500	0	500		ARGSS	0	500	0	500	0	500
ARGt4	0	500	0	500	0	500		ARGt4	0	500	0	500	0	500
ARGtiDF	0	500	0	500	0	500		ARGtiDF	0	500	0	500	0	500
ARGtm	-500	500	-500	500	-500	500		ARGtm	-500	500	-500	500	-500	500
ARSA	0	500	0	500	0	500		ARSA	0	500	0	500	0	500
ARTCOAL1	0	500	0	500	0	500		ARTCOAL1	0	500	0	500	0	500
ARTCOAL2	0	500	0	500	0	500		ARTCOAL2	0	500	0	500	0	500
ARTCOAL3	0	500	0	500	0	500		ARTCOAL3	0	500	0	500	0	500
R_group_phosphotase_1	0	500	0	500	0	500		R_group_phosphotase_1	0	500	0	500	0	500
R_group_phosphotase_2	0	500	0	500	0	500		R_group_phosphotase_2	0	500	0	500	0	500
R_group_phosphotase_3	0	500	0	500	0	500		R_group_phosphotase_3	0	500	0	500	0	500
ASAH1	0	499.77	0	499.77	0	499.77		ASAH1	0	499.77	0	499.77	0	499.77
ASCBOX	0	255	0	255	0	255		ASCBOX	0	255	0	255	0	255
ASCBt	-500	500	-500	500	-500	500		ASCBt	-500	500	-500	500	-500	500
ASCBt4	-500	500	-500	500	-500	500		ASCBt4	-500	500	-500	500	-500	500
ASNALANaEx	0	500	0	500	0	500		ASNALANaEx	0	500	0	500	0	500
ASNCYSNaEx	0	500	0	500	0	500		ASNCYSNaEx	0	500	0	500	0	500
ASNGLNNaEx	0	500	0	500	0	500		ASNGLNNaEx	0	500	0	500	0	500
ASNNm	0	500	0	500	0	500		ASNNm	0	500	0	500	0	500
ASNS1	0	500	0	500	0	500		ASNS1	0	500	0	500	0	500
ASNSERNaEx	0	500	0	500	0	500		ASNSERNaEx	0	500	0	500	0	500
ASNt4	0	500	0	500	0	500		ASNt4	0	500	0	500	0	500
ASNTHRNaEx	0	500	0	500	0	500		ASNTHRNaEx	0	500	0	500	0	500
ASNtm	0	500	0	500	0	500		ASNtm	0	500	0	500	0	500
ASNtN1	-500	500	-500	500	-500	500		ASNtN1	-500	500	-500	500	-500	500
Asn_X_Ser_Thrtr	-55.5556	0	-55.5556	0	-55.5556	0		Asn_X_Ser_Thrtr	-55.5556	0	-55.5556	0	-55.5556	0
ASP1DC	0	500	0	500	0	500		ASP1DC	0	500	0	500	0	500
ASPCTr	0	500	0	500	0	500		ASPCTr	0	500	0	500	0	500
ASPDt6	0	500	0	500	0	500		ASPDt6	0	500	0	500	0	500
ASPDxt	-500	0	-500	0	-500	0		ASPDxt	-500	0	-500	0	-500	0
ASPGLUm	0	500	0	500	0	500		ASPGLUm	0	500	0	500	0	500
ASPNATm	0	500	0	500	0	500		ASPNATm	0	500	0	500	0	500
ASPt6	0	500	0	500	0	500		ASPt6	0	500	0	500	0	500
ASPTA	-500	500	-500	500	-500	500		ASPTA	-500	500	-500	500	-500	500
ASPTAm	-500	500	-500	500	-500	500		ASPTAm	-500	500	-500	500	-500	500
ATP1ter	0	500	0	500	0	500		ATP1ter	0	500	0	500	0	500
ATP2ter	-500	500	-500	500	-500	500		ATP2ter	-500	500	-500	500	-500	500
ATPasel	0	500	0	500	0	500		ATPasel	0	500	0	500	0	500
ATPH1e	0	500	0	500	0	500		ATPH1e	0	500	0	500	0	500
ATPH2e	0	500	0	500	0	500		ATPH2e	0	500	0	500	0	500
ATPS4m	0	500	0	500	0	500		ATPS4m	0	500	0	500	0	500
ATPtm	0	500	0	500	0	500		ATPtm	0	500	0	500	0	500
ATPtn	0	500	0	500	0	500		ATPtn	0	500	0	500	0	500
ATPtx	-500	500	-500	500	-500	500		ATPtx	-500	500	-500	500	-500	500
AVITE1t	0	500	0	500	0	500		AVITE1t	0	500	0	500	0	500
AVITE2t	0	0	0	0	0	0		AVITE2t	0	0	0	0	0	0
B_MANNASEly	0	55.5556	0	55.5556	0	55.5556		B_MANNASEly	0	55.5556	0	55.5556	0	55.5556
B3GALT3g	0	62.5	0	62.5	0	62.5		B3GALT3g	0	62.5	0	62.5	0	62.5
B3GALT41g	0	62.5	0	62.5	0	62.5		B3GALT41g	0	62.5	0	62.5	0	62.5
B3GALT42g	0	55.5556	0	55.5556	0	55.5556		B3GALT42g	0	55.5556	0	55.5556	0	55.5556
B3GALT43g	0	50	0	50	0	50		B3GALT43g	0	50	0	50	0	50
B3GALT44g	0	45.4545	0	45.4545	0	45.4545		B3GALT44g	0	45.4545	0	45.4545	0	45.4545
B3GALT5g	0	55.5556	0	55.5556	0	55.5556		B3GALT5g	0	55.5556	0	55.5556	0	55.5556
B3GALTg	0	71.4286	0	71.4286	0	71.4286		B3GALTg	0	71.4286	0	71.4286	0	71.4286
B3GNT11g	0	45.4545	0	45.4545	0	45.4545		B3GNT11g	0	45.4545	0	45.4545	0	45.4545
B3GNT12g	0	29.4118	0	29.4118	0	29.4118		B3GNT12g	0	29.4118	0	29.4118	0	29.4118
B3GNT310g	0	71.4286	0	71.4286	0	71.4286		B3GNT310g	0	71.4286	0	71.4286	0	71.4286
B3GNT311g	0	35.7143	0	35.7143	0	35.7143		B3GNT311g	0	35.7143	0	35.7143	0	35.7143
B3GNT312g	0	45.4545	0	45.4545	0	45.4545		B3GNT312g	0	45.4545	0	45.4545	0	45.4545
B3GNT313g	0	27.7778	0	27.7778	0	27.7778		B3GNT313g	0	27.7778	0	27.7778	0	27.7778
B3GNT314g	0	25	0	25	0	25		B3GNT314g	0	25	0	25	0	25
B3GNT315g	0	29.4118	0	29.4118	0	29.4118		B3GNT315g	0	29.4118	0	29.4118	0	29.4118
B3GNT31g	0	50	0	50	0	50		B3GNT31g	0	50	0	50	0	50
B3GNT32g	0	50	0	50	0	50		B3GNT32g	0	50	0	50	0	50
B3GNT33g	0	50	0	50	0	50		B3GNT33g	0	50	0	50	0	50
B3GNT34g	0	41.6667	0	41.6667	0	41.6667		B3GNT34g	0	41.6667	0	41.6667	0	41.6667
B3GNT35g	0	41.6667	0	41.6667	0	41.6667		B3GNT35g	0	41.6667	0	41.6667	0	41.6667
B3GNT36g	0	0	0	0	0	0		B3GNT36g	0	0	0	0	0	0
B3GNT37g	0	62.5	0	62.5	0	62.5		B3GNT37g	0	62.5	0	62.5	0	62.5
B3GNT39g	0	250	0	250	0	250		B3GNT39g	0	250	0	250	0	250
B3GNT51g	0	71.4286	0	71.4286	0	71.4286		B3GNT51g	0	71.4286	0	71.4286	0	71.4286
BAAT1x	0	500	0	500	0	500		BAAT1x	0	500	0	500	0	500
BAAT2x	0	500	0	500	0	500		BAAT2x	0	500	0	500	0	500
BAAT3x	0	500	0	500	0	500		BAAT3x	0	500	0	500	0	500
BAAT4x	0	500	0	500	0	500		BAAT4x	0	500	0	500	0	500
BACCL	0	500	0	500	0	500		BACCL	0	500	0	500	0	500
BACCLm	0	500	0	500	0	500		BACCLm	0	500	0	500	0	500
BALAtmr	-500	500	-500	500	-500	500		BALAtmr	-500	500	-500	500	-456.337	500
BALAVECSEC	0	500	0	500	0	500		BALAVECSEC	0	500	0	500	0	500
BAMPPALDOX	0	500	0	500	0	500		BAMPPALDOX	0	500	0	500	0	500
BCDO	0	500	0	500	0	500		BCDO	0	500	0	500	0	500
BDHm	-500	500	-500	500	-500	500		BDHm	-500	500	-500	500	-500	500
BDMT_L	0	55.5556	0	55.5556	0	55.5556		BDMT_L	0	55.5556	0	55.5556	0	55.5556
BDMT_U	0	55.5556	0	55.5556	0	55.5556		BDMT_U	0	55.5556	0	55.5556	0	55.5556
BETALDHxm	0	500	0	495.333	0	495.333		BETALDHxm	0	495.333	0	500	0	500
BHBt	-500	500	-500	500	-500	500		BHBt	-500	500	-500	500	-500	500
BHBtm	-500	500	-500	500	-500	500		BHBtm	-500	500	-500	500	-500	500
BHMT	0	500	4.66667	500	4.66667	500		BHMT	4.66667	500	0	500	0	500
BILDGLCURt	-500	500	-500	500	-500	500		BILDGLCURt	-500	500	-500	500	-500	500
BILDGLCURte	0	500	0	500	0	500		BILDGLCURte	0	500	0	500	0	500
BILDGLCURtr	-500	500	-500	500	-500	500		BILDGLCURtr	-500	500	-500	500	-500	500
BILGLCURt	-500	500	-500	500	-500	500		BILGLCURt	-500	500	-500	500	-500	500
BILGLCURte	0	500	0	500	0	500		BILGLCURte	0	500	0	500	0	500
BILGLCURtr	-500	500	-500	500	-500	500		BILGLCURtr	-500	500	-500	500	-500	500
BILIRED	0	500	0	500	0	500		BILIRED	0	500	0	500	0	500
BILIRUBt2	-500	500	-500	500	-500	500		BILIRUBt2	-500	500	-500	500	-500	500
BILIRUBtr	-500	500	-500	500	-500	500		BILIRUBtr	-500	500	-500	500	-500	500
BIOCYTtn	0	500	0	500	0	500		BIOCYTtn	0	500	0	500	0	500
BMTer_L	0	0	0	0	0	0		BMTer_L	0	0	0	0	0	0
BMTer_U	0	0	0	0	0	0		BMTer_U	0	0	0	0	0	0
BPNT	0	500	0	500	0	500		BPNT	0	500	0	500	0	500
BPNT2	0	500	0	500	0	500		BPNT2	0	500	0	500	0	500
BTND1	0	500	0	500	0	500		BTND1	0	500	0	500	0	500
BTND1n	0	500	0	500	0	500		BTND1n	0	500	0	500	0	500
BTNDe	0	500	0	500	0	500		BTNDe	0	500	0	500	0	500
BTNDm	0	500	0	500	0	500		BTNDm	0	500	0	500	0	500
BTNPL	0	500	0	500	0	500		BTNPL	0	500	0	500	0	500
BTNPLm	0	500	0	500	0	500		BTNPLm	0	500	0	500	0	500
BTNt2	-500	500	-500	500	-500	500		BTNt2	-500	500	-500	500	-500	500
BTNt3i	0	500	0	500	0	500		BTNt3i	0	500	0	500	0	500
BTNt4i	0	500	0	500	0	500		BTNt4i	0	500	0	500	0	500
BTNtn	-500	0	-500	0	-500	0		BTNtn	-500	0	-500	0	-500	0
BUP2	0	500	0	500	0	500		BUP2	0	500	0	500	0	500
BUTt2m	0	500	0	500	0	500		BUTt2m	0	500	0	500	0	500
BUTt2r	-500	500	-500	500	-500	500		BUTt2r	-500	500	-500	500	-500	500
BVITEt	0	0	0	0	0	0		BVITEt	0	0	0	0	0	0
C14STRr	0	500	0	500	0	500		C14STRr	0	500	0	500	0	500
C160CPT1	0	500	0	500	0	500		C160CPT1	0	500	0	500	0	500
C160CPT2	0	500	0	500	0	500		C160CPT2	0	500	0	500	0	500
C160CRNt	0	500	0	500	0	500		C160CRNt	0	500	0	500	0	500
C161CPT1	0	500	0	500	0	500		C161CPT1	0	500	0	500	0	500
C161CPT12	0	500	0	500	0	500		C161CPT12	0	500	0	500	0	500
C161CPT2	0	500	0	500	0	500		C161CPT2	0	500	0	500	0	500
C161CPT22	0	500	0	500	0	500		C161CPT22	0	500	0	500	0	500
C161CRN2t	0	500	0	500	0	500		C161CRN2t	0	500	0	500	0	500
C161CRNt	0	500	0	500	0	500		C161CRNt	0	500	0	500	0	500
C180CPT1	0	500	0	500	0	500		C180CPT1	0	500	0	500	0	500
C180CPT2	0	500	0	500	0	500		C180CPT2	0	500	0	500	0	500
C180CRNt	0	500	0	500	0	500		C180CRNt	0	500	0	500	0	500
C181CPT1	0	500	0	500	0	500		C181CPT1	0	500	0	500	0	500
C181CPT2	0	500	0	500	0	500		C181CPT2	0	500	0	500	0	500
C181CRNt	0	500	0	500	0	500		C181CRNt	0	500	0	500	0	500
C204CPT1	0	433.333	0	432.711	0	432.711		C204CPT1	0	432.711	0	433.333	0	433.333
C204CPT2	0	433.333	0	432.711	0	432.711		C204CPT2	0	432.711	0	433.333	0	433.333
C204CRNt	0	433.333	0	432.711	0	432.711		C204CRNt	0	432.711	0	433.333	0	433.333
C226COAtx	-500	500	-500	500	-500	500		C226COAtx	-500	500	-500	500	-500	500
C226CPT1	0	500	0	500	0	500		C226CPT1	0	500	0	500	0	500
C226CPT2	0	500	0	500	0	500		C226CPT2	0	500	0	500	0	500
C226CRNt	0	500	0	500	0	500		C226CRNt	0	500	0	500	0	500
C3STDH1Pr	0	111.111	0	111.111	0	111.111		C3STDH1Pr	0	111.111	0	111.111	0	111.111
C3STDH1r	0	111.111	0	111.111	0	111.111		C3STDH1r	0	111.111	0	111.111	0	111.111
C3STKR2r	0	111.111	0	111.111	0	111.111		C3STKR2r	0	111.111	0	111.111	0	111.111
C4STMO1r	0	111.111	0	111.111	0	111.111		C4STMO1r	0	111.111	0	111.111	0	111.111
C4STMO2Pr	0	111.111	0	111.111	0	111.111		C4STMO2Pr	0	111.111	0	111.111	0	111.111
C4STMO2r	0	111.111	0	111.111	0	111.111		C4STMO2r	0	111.111	0	111.111	0	111.111
CAATPS	0	500	0	500	0	500		CAATPS	0	500	0	500	0	500
CAMPt	0	500	0	500	0	500		CAMPt	0	500	0	500	0	500
CAROtr	0	500	0	500	0	500		CAROtr	0	500	0	500	0	500
CARVEOLte	-500	0	-500	0	-500	0		CARVEOLte	-500	0	-500	0	-500	0
CAT2p	0	500	0	500	0	500		CAT2p	0	500	0	500	0	500
CAt7r	-500	500	-500	500	-500	500		CAt7r	-500	500	-500	500	-500	500
CATm	0	500	0	500	0	500		CATm	0	500	0	500	0	500
CATp	0	500	0	500	0	500		CATp	0	500	0	500	0	500
CBPS	0	500	0	500	0	500		CBPS	0	500	0	500	0	500
CBPSam	0	500	0	500	0	500		CBPSam	0	500	0	500	0	500
CBR2	0	500	0	500	0	500		CBR2	0	500	0	500	0	500
CDIPTr	-499.693	500	-499.693	500	-499.693	500		CDIPTr	-499.693	500	-499.693	500	-499.693	500
CDPDAGtm	-333.333	0	-333.333	0	-333.333	0		CDPDAGtm	-333.333	0	-333.333	0	-333.333	0
CDS	0	500	0	500	0	500		CDS	0	500	0	500	0	500
CDSm	0	333.333	0	333.333	0	333.333		CDSm	0	333.333	0	333.333	0	333.333
CEPTC	0	500	0	500	0	500		CEPTC	0	500	0	500	0	500
CEPTE	0	500	0	500	0	500		CEPTE	0	500	0	500	0	500
CERK	0	499.77	0	499.77	0	499.77		CERK	0	499.77	0	499.77	0	499.77
CERT1gt	-499.77	250	-499.77	250	-499.77	250		CERT1gt	-499.77	250	-499.77	250	-499.77	250
CERT1rt	0	500	0	500	0	500		CERT1rt	0	500	0	500	0	500
CERT2gt	0	250	0	250	0	250		CERT2gt	0	250	0	250	0	250
CERT2rt	-500	0	-500	0	-500	0		CERT2rt	-500	0	-500	0	-500	0
CGLYt3_2_	0	500	0	500	0	500		CGLYt3_2_	0	500	0	500	0	500
CGMPt	0	500	0	500	0	500		CGMPt	0	500	0	500	0	500
CH25H	0	500	0	500	0	500		CH25H	0	500	0	500	0	500
CHAT	-500	500	-500	500	-500	500		CHAT	-500	500	-500	500	-500	500
CHATn	-500	500	-500	500	-500	500		CHATn	-500	500	-500	500	-500	500
CHLP	0	500	0	500	0	500		CHLP	0	500	0	500	0	500
CHLPCTD	0	500	0	500	0	500		CHLPCTD	0	500	0	500	0	500
CHLtm	-333.333	500	-333.333	495.333	-333.333	495.333		CHLtm	-333.333	495.333	-333.333	500	-333.333	500
CHOLATEt	-500	500	-500	500	-500	500		CHOLATEt	-500	500	-500	500	-500	500
CHOLATEt2	0	500	0	500	0	500		CHOLATEt2	0	500	0	500	0	500
CHOLATEt3	0	500	0	500	0	500		CHOLATEt3	0	500	0	500	0	500
CHOLD2m	0	500	0	495.333	0	495.333		CHOLD2m	0	495.333	0	500	0	500
CHOLK	0	500	0	500	0	500		CHOLK	0	500	0	500	0	500
CHOLPtg	-499.77	0	-499.77	0	-499.77	0		CHOLPtg	-499.77	0	-499.77	0	-499.77	0
CHOLPtl	-406.25	0	-406.25	0	-406.25	0		CHOLPtl	-406.25	0	-406.25	0	-406.25	0
CHOLt4	-479	500	-500	500	-500	500		CHOLt4	-500	500	-500	500	-479	500
CHOLtg	0	500	0	500	0	500		CHOLtg	0	500	0	500	0	500
CHOLtn	-500	500	-500	500	-500	500		CHOLtn	-500	500	-500	500	-500	500
CHOLtr	0	500	0	500	0	500		CHOLtr	0	500	0	500	0	500
CHOLtu	-479	500	-500	500	-500	500		CHOLtu	-500	500	-500	500	-479	500
CHSTEROLSULT	0	500	0	500	0	500		CHSTEROLSULT	0	500	0	500	0	500
CHSTEROLt	0	500	0	500	0	500		CHSTEROLt	0	500	0	500	0	500
CHSTEROLt1	-500	500	-500	500	-500	500		CHSTEROLt1	-500	500	-500	500	-500	500
CHSTEROLt2	-500	500	-500	500	-500	500		CHSTEROLt2	-500	500	-500	500	-500	500
CHSTEROLt3	-500	500	-500	500	-500	500		CHSTEROLt3	-500	500	-500	500	-500	500
CHTNASEe	0	166.667	0	166.667	0	166.667		CHTNASEe	0	166.667	0	166.667	0	166.667
CITL	0	500	0	500	0	500		CITL	0	500	0	500	0	500
CITRtm	-500	500	-500	500	-500	500		CITRtm	-500	500	-500	500	-500	500
CITt4_2	-500	500	-500	500	-500	500		CITt4_2	-500	500	-500	500	-500	500
CITtam	-500	500	-500	500	-500	500		CITtam	-500	500	-500	500	-500	500
CITtbm	0	500	0	500	0	500		CITtbm	0	500	0	500	0	500
CK	0	500	0	500	0	500		CK	0	500	0	500	0	500
CKc	-500	0	-500	0	-500	0		CKc	-500	0	-500	0	-500	0
CLFORtex	0	500	0	500	0	500		CLFORtex	0	500	0	500	0	500
CLHCO3tex2	0	500	0	500	0	500		CLHCO3tex2	0	500	0	500	0	500
CLI2tex	0	500	0	500	0	500		CLI2tex	0	500	0	500	0	500
CLOHtex2	0	500	0	500	0	500		CLOHtex2	0	500	0	500	0	500
CLOXAtex2	0	500	0	500	0	500		CLOXAtex2	0	500	0	500	0	500
CLPNDCOAtx	-500	500	-500	500	-500	500		CLPNDCOAtx	-500	500	-500	500	-500	500
CLPNDt	-500	500	-500	500	-500	500		CLPNDt	-500	500	-500	500	-500	500
CLS_hs	0.153395	3.33952	0.153395	3.21501	0.153395	2.34882		CLS_hs	0.153395	3.5385	0.153395	3.50751	0.153395	3.46158
CMPACNAtg	0	300	0	300	0	300		CMPACNAtg	0	300	0	300	0	300
CMPACNAtn	0	500	0	500	0	500		CMPACNAtn	0	500	0	500	0	500
CMPSAS	0	500	0	500	0	500		CMPSAS	0	500	0	500	0	500
CMPSASn	0	500	0	500	0	500		CMPSASn	0	500	0	500	0	500
CO2t	-500	500	-500	500	-500	500		CO2t	-500	500	-500	500	-500	500
CO2ter	-500	500	-500	500	-500	500		CO2ter	-500	500	-500	500	-500	500
CO2tm	-500	500	-500	500	-500	500		CO2tm	-500	500	-500	500	-500	500
CO2tp	-500	214.286	-500	214.286	-500	214.286		CO2tp	-500	214.286	-500	214.286	-500	214.286
COAtg	-125	0	-125	0	-125	0		COAtg	-125	0	-125	0	-125	0
COAtl	0	500	0	500	0	500		COAtl	0	500	0	500	0	500
COAtm	-500	500	-500	500	-500	500		COAtm	-500	500	-500	500	-500	500
COAtn	-500	500	-500	500	-500	500		COAtn	-500	500	-500	500	-500	500
COAtp	-500	500	-500	500	-500	500		COAtp	-500	500	-500	500	-500	500
COAtr	-500	500	-500	500	-500	500		COAtr	-500	500	-500	500	-500	500
COQ3m	0	83.3333	0	83.3333	0	83.3333		COQ3m	0	83.3333	0	83.3333	0	83.3333
COQ5m	0	83.3333	0	83.3333	0	83.3333		COQ5m	0	83.3333	0	83.3333	0	83.3333
COQ6m	0	83.3333	0	83.3333	0	83.3333		COQ6m	0	83.3333	0	83.3333	0	83.3333
COQ7m	0	83.3333	0	83.3333	0	83.3333		COQ7m	0	83.3333	0	83.3333	0	83.3333
CORE2GTg	0	20.8333	0	20.8333	0	20.8333		CORE2GTg	0	20.8333	0	20.8333	0	20.8333
CORE3GTg	0	19.2308	0	19.2308	0	19.2308		CORE3GTg	0	19.2308	0	19.2308	0	19.2308
CORE4GTg	0	19.2308	0	19.2308	0	19.2308		CORE4GTg	0	19.2308	0	19.2308	0	19.2308
CORE5GTg	0	0	0	0	0	0		CORE5GTg	0	0	0	0	0	0
CORE6GTg	0	83.3333	0	83.3333	0	83.3333		CORE6GTg	0	83.3333	0	83.3333	0	83.3333
CORE7GTg	0	0	0	0	0	0		CORE7GTg	0	0	0	0	0	0
CORE8GTg	0	0	0	0	0	0		CORE8GTg	0	0	0	0	0	0
COt	0	500	0	500	0	500		COt	0	500	0	500	0	500
COUCOAFm	0	83.3333	0	83.3333	0	83.3333		COUCOAFm	0	83.3333	0	83.3333	0	83.3333
COUMARINte	0	500	0	500	0	500		COUMARINte	0	500	0	500	0	500
CPPPGO	0	62.5	0	62.5	0	62.5		CPPPGO	0	62.5	0	62.5	0	62.5
CREATt4_2_r	-500	500	-500	500	-500	500		CREATt4_2_r	-500	500	-500	500	-479	500
CREATtmdiffir	0	500	0	500	0	500		CREATtmdiffir	0	500	0	500	0	500
CRMPte	0	499.77	0	499.77	0	499.77		CRMPte	0	499.77	0	499.77	0	499.77
CRNCAR3tp	0	500	0	500	0	500		CRNCAR3tp	0	500	0	500	0	500
CRNCARtp	0	500	0	500	0	500		CRNCARtp	0	500	0	500	0	500
CRNt	-500	500	-500	500	-500	500		CRNt	-500	500	-500	500	-500	500
CRNtHa	0	500	0	500	0	500		CRNtHa	0	500	0	500	0	500
CRNtim	0	500	0	500	0	500		CRNtim	0	500	0	500	0	500
CRNtuNa	0	500	0	500	0	500		CRNtuNa	0	500	0	500	0	500
CRNtx	-500	500	-500	500	-500	500		CRNtx	-500	500	-500	500	-500	500
CRTSLt	-425	0	-425	0	-425	0		CRTSLt	-425	0	-425	0	-425	0
CRTSLtm	-425	0	-425	0	-425	0		CRTSLtm	-425	0	-425	0	-425	0
CRTSTRNt	-500	0	-500	0	-500	0		CRTSTRNt	-500	0	-500	0	-500	0
CRTSTRNtm	-500	0	-500	0	-500	0		CRTSTRNtm	-500	0	-500	0	-500	0
CRVNCtr	-500	500	-500	500	-500	500		CRVNCtr	-500	500	-500	500	-500	500
CSAPASEly	0	0	0	0	0	0		CSAPASEly	0	0	0	0	0	0
CSBPASEly	0	0	0	0	0	0		CSBPASEly	0	0	0	0	0	0
CSCPASEly	0	0	0	0	0	0		CSCPASEly	0	0	0	0	0	0
CSDPASEly	0	0	0	0	0	0		CSDPASEly	0	0	0	0	0	0
CSEPASEly	0	0	0	0	0	0		CSEPASEly	0	0	0	0	0	0
CSm	0	500	0	500	0	500		CSm	0	500	0	500	0	500
CSNAT2m	0	500	0	500	0	500		CSNAT2m	0	500	0	500	0	500
CSNAT2x	-500	500	-500	500	-500	500		CSNAT2x	-500	500	-500	500	-500	500
CSNAT3x	0	500	0	500	0	500		CSNAT3x	0	500	0	500	0	500
CSNATer	-500	500	-500	500	-500	500		CSNATer	-500	500	-500	500	-500	500
CSNATm	0	500	0	500	0	500		CSNATm	0	500	0	500	0	500
CSNATp	-500	500	-500	500	-500	500		CSNATp	-500	500	-500	500	-500	500
CSNATr	-500	500	-500	500	-500	500		CSNATr	-500	500	-500	500	-500	500
CSND	0	500	0	500	0	500		CSND	0	500	0	500	0	500
CSNt	0	500	0	500	0	500		CSNt	0	500	0	500	0	500
CSPG_Atly	0	0	0	0	0	0		CSPG_Atly	0	0	0	0	0	0
CSPG_Btly	0	0	0	0	0	0		CSPG_Btly	0	0	0	0	0	0
CSPG_Ctly	0	0	0	0	0	0		CSPG_Ctly	0	0	0	0	0	0
CSPG_Dtly	0	0	0	0	0	0		CSPG_Dtly	0	0	0	0	0	0
CSPG_Etly	0	0	0	0	0	0		CSPG_Etly	0	0	0	0	0	0
CTPS1	0	500	0	500	0	500		CTPS1	0	500	0	500	0	500
CTPS2	0	500	0	500	0	500		CTPS2	0	500	0	500	0	500
CTPtn	0	500	0	500	0	500		CTPtn	0	500	0	500	0	500
CYANt	0	500	0	500	0	500		CYANt	0	500	0	500	0	500
CYANtm	0	500	0	500	0	500		CYANtm	0	500	0	500	0	500
CYOR_u10m	0	500	0	500	0	500		CYOR_u10m	0	500	0	500	0	500
CYSALANaEx	0	500	0	500	0	500		CYSALANaEx	0	500	0	500	0	500
CYSASNNaEx	0	500	0	500	0	500		CYSASNNaEx	0	500	0	500	0	500
CYSGLNNaEx	0	500	0	500	0	500		CYSGLNNaEx	0	500	0	500	0	500
CYSGLTH	-500	500	-500	500	-500	500		CYSGLTH	-500	500	-500	500	-500	500
CYSGLUexR	-500	500	-500	500	-500	500		CYSGLUexR	-500	500	-500	500	-500	500
CYSGLYexR	-500	500	-500	500	-500	500		CYSGLYexR	-500	500	-500	500	-500	500
CYSO	0	500	0	500	0	500		CYSO	0	500	0	500	0	500
CYSSERNaEx	0	500	0	500	0	500		CYSSERNaEx	0	500	0	500	0	500
CYSt4	0	500	0	500	0	500		CYSt4	0	500	0	500	0	500
CYSTA	0	500	0	500	0	500		CYSTA	0	500	0	500	0	500
CYStec	-500	500	-500	500	-500	500		CYStec	-500	500	-500	500	-500	500
CYSTGL	0	500	0	495.333	0	495.333		CYSTGL	0	495.333	0	500	0	500
CYSTGLUex	0	500	0	500	0	500		CYSTGLUex	0	500	0	500	0	500
CYSTHRNaEx	0	500	0	500	0	500		CYSTHRNaEx	0	500	0	500	0	500
CYSTS	0	500	0	495.333	0	495.333		CYSTS	0	495.333	0	500	0	500
CYSTSERex	0	500	0	500	0	500		CYSTSERex	0	500	0	500	0	500
CYTD	0	500	0	500	0	500		CYTD	0	500	0	500	0	500
CYTDK1	0	500	0	500	0	500		CYTDK1	0	500	0	500	0	500
CYTDK2m	0	333.333	0	333.333	0	333.333		CYTDK2m	0	333.333	0	333.333	0	333.333
CYTDn	0	500	0	500	0	500		CYTDn	0	500	0	500	0	500
CYTDt	-500	500	-500	500	-500	500		CYTDt	-500	500	-500	500	-500	500
CYTDt4	0	500	0	500	0	500		CYTDt4	0	500	0	500	0	500
CYTDtm	0	333.333	0	333.333	0	333.333		CYTDtm	0	333.333	0	333.333	0	333.333
CYTDtn	0	500	0	500	0	500		CYTDtn	0	500	0	500	0	500
CYTK1	-500	500	-500	500	-500	500		CYTK1	-500	500	-500	500	-500	500
CYTK10	-500	500	-500	500	-500	500		CYTK10	-500	500	-500	500	-500	500
CYTK10n	-500	500	-500	500	-500	500		CYTK10n	-500	500	-500	500	-500	500
CYTK11	-500	500	-500	500	-500	500		CYTK11	-500	500	-500	500	-500	500
CYTK11n	-500	500	-500	500	-500	500		CYTK11n	-500	500	-500	500	-500	500
CYTK12	-500	500	-500	500	-500	500		CYTK12	-500	500	-500	500	-500	500
CYTK12n	-500	500	-500	500	-500	500		CYTK12n	-500	500	-500	500	-500	500
CYTK13	-500	500	-500	500	-500	500		CYTK13	-500	500	-500	500	-500	500
CYTK13n	-500	500	-500	500	-500	500		CYTK13n	-500	500	-500	500	-500	500
CYTK14	-500	500	-500	500	-500	500		CYTK14	-500	500	-500	500	-500	500
CYTK14n	-500	500	-500	500	-500	500		CYTK14n	-500	500	-500	500	-500	500
CYTK1m	0	333.333	0	333.333	0	333.333		CYTK1m	0	333.333	0	333.333	0	333.333
CYTK1n	-500	500	-500	500	-500	500		CYTK1n	-500	500	-500	500	-500	500
CYTK2	-500	500	-500	500	-500	500		CYTK2	-500	500	-500	500	-500	500
CYTK2n	-500	500	-500	500	-500	500		CYTK2n	-500	500	-500	500	-500	500
CYTK3	-500	500	-500	500	-500	500		CYTK3	-500	500	-500	500	-500	500
CYTK3n	-500	500	-500	500	-500	500		CYTK3n	-500	500	-500	500	-500	500
CYTK4	-500	500	-500	500	-500	500		CYTK4	-500	500	-500	500	-500	500
CYTK4n	-500	500	-500	500	-500	500		CYTK4n	-500	500	-500	500	-500	500
CYTK5	-500	500	-500	500	-500	500		CYTK5	-500	500	-500	500	-500	500
CYTK5n	-500	500	-500	500	-500	500		CYTK5n	-500	500	-500	500	-500	500
CYTK6	-500	500	-500	500	-500	500		CYTK6	-500	500	-500	500	-500	500
CYTK6n	-500	500	-500	500	-500	500		CYTK6n	-500	500	-500	500	-500	500
CYTK7	-500	500	-500	500	-500	500		CYTK7	-500	500	-500	500	-500	500
CYTK7n	-500	500	-500	500	-500	500		CYTK7n	-500	500	-500	500	-500	500
CYTK8	-500	500	-500	500	-500	500		CYTK8	-500	500	-500	500	-500	500
CYTK8n	-500	500	-500	500	-500	500		CYTK8n	-500	500	-500	500	-500	500
CYTK9	-500	500	-500	500	-500	500		CYTK9	-500	500	-500	500	-500	500
CYTK9n	-500	500	-500	500	-500	500		CYTK9n	-500	500	-500	500	-500	500
D_3AIBt	0	500	0	500	0	500		D_3AIBt	0	500	0	500	0	500
D3AIBTm	-500	500	-500	500	-500	500		D3AIBTm	-500	500	-500	500	-500	500
DADA	0	500	0	500	0	500		DADA	0	500	0	500	0	500
DADAe	0	500	0	500	0	500		DADAe	0	500	0	500	0	500
DADNK	0	500	0	500	0	500		DADNK	0	500	0	500	0	500
DADNt4	-500	500	-500	500	-500	500		DADNt4	-500	500	-500	500	-500	500
DAG_HSter	0	0	0	0	0	0		DAG_HSter	0	0	0	0	0	0
DAGK_hs	-500	500	-500	500	-500	500		DAGK_hs	-500	500	-500	500	-500	500
DAGKn_hs	0	500	0	500	0	500		DAGKn_hs	0	500	0	500	0	500
DAGt	-500	500	-500	500	-500	500		DAGt	-500	500	-500	500	-500	500
DALAOXx	0	500	0	500	0	500		DALAOXx	0	500	0	500	0	500
DALAt2r	-500	500	-500	500	-500	500		DALAt2r	-500	500	-500	500	-500	500
DALAxt	0	500	0	500	0	500		DALAxt	0	500	0	500	0	500
DASCBR	0	500	0	500	0	500		DASCBR	0	500	0	500	0	500
DASPO1p	0	500	0	500	0	500		DASPO1p	0	500	0	500	0	500
DATPtn	0	0	0	0	0	0		DATPtn	0	0	0	0	0	0
DCK1n	-500	500	-500	500	-500	500		DCK1n	-500	500	-500	500	-500	500
DCK2n	-500	500	-500	500	-500	500		DCK2n	-500	500	-500	500	-500	500
DCMPDA	-500	500	-500	500	-500	500		DCMPDA	-500	500	-500	500	-500	500
DCSPTN1COAtx	-500	500	-500	500	-500	500		DCSPTN1COAtx	-500	500	-500	500	-500	500
DCSPTN1CPT1	0	500	0	500	0	500		DCSPTN1CPT1	0	500	0	500	0	500
DCSPTN1CPT2	0	500	0	500	0	500		DCSPTN1CPT2	0	500	0	500	0	500
DCSPTN1CRNt	0	500	0	500	0	500		DCSPTN1CRNt	0	500	0	500	0	500
DCSPTN1t	-500	500	-500	500	-500	500		DCSPTN1t	-500	500	-500	500	-500	500
DCT	0	0	0	0	0	0		DCT	0	0	0	0	0	0
DCTPtn	0	500	0	500	0	500		DCTPtn	0	500	0	500	0	500
DCYTD	0	500	0	500	0	500		DCYTD	0	500	0	500	0	500
DCYTDn	0	500	0	500	0	500		DCYTDn	0	500	0	500	0	500
DCYTt	-500	500	-500	500	-500	500		DCYTt	-500	500	-500	500	-500	500
DDPGAm	0	500	0	500	0	500		DDPGAm	0	500	0	500	0	500
DEBRISOQUINEt	0	500	0	500	0	500		DEBRISOQUINEt	0	500	0	500	0	500
DECDPtm	0	83.3333	0	83.3333	0	83.3333		DECDPtm	0	83.3333	0	83.3333	0	83.3333
DESAT16_2	0	500	0	500	0	500		DESAT16_2	0	500	0	500	0	500
DESAT18_10	0	500	0	500	0	500		DESAT18_10	0	500	0	500	0	500
DESAT18_3	0	500	0	500	0	500		DESAT18_3	0	500	0	500	0	500
DESAT18_4	0	500	0	500	0	500		DESAT18_4	0	500	0	500	0	500
DESAT18_5	0	500	0	500	0	500		DESAT18_5	0	500	0	500	0	500
DESAT18_6	0	500	0	500	0	500		DESAT18_6	0	500	0	500	0	500
DESAT18_7	0	500	0	500	0	500		DESAT18_7	0	500	0	500	0	500
DESAT18_8	0	500	0	500	0	500		DESAT18_8	0	500	0	500	0	500
DESAT18_9	0	500	0	500	0	500		DESAT18_9	0	500	0	500	0	500
DESAT20_1	0	500	0	500	0	500		DESAT20_1	0	500	0	500	0	500
DESAT20_2	0	500	0	500	0	500		DESAT20_2	0	500	0	500	0	500
DESAT22_1p	0	500	0	500	0	500		DESAT22_1p	0	500	0	500	0	500
DESAT22_2p	0	500	0	500	0	500		DESAT22_2p	0	500	0	500	0	500
DESAT24_1	0	500	0	500	0	500		DESAT24_1	0	500	0	500	0	500
DGAT	0	500	0	500	0	500		DGAT	0	500	0	500	0	500
DGCHOLte	-500	500	-500	500	-500	500		DGCHOLte	-500	500	-500	500	-500	500
DGCHOLtx	0	500	0	500	0	500		DGCHOLtx	0	500	0	500	0	500
DGK1	-500	500	-500	500	-500	500		DGK1	-500	500	-500	500	-500	500
DGK2m	0	500	0	500	0	500		DGK2m	0	500	0	500	0	500
DGNSKm	0	500	0	500	0	500		DGNSKm	0	500	0	500	0	500
DGSNt	-500	500	-500	500	-500	500		DGSNt	-500	500	-500	500	-500	500
DGSNtm	0	500	0	500	0	500		DGSNtm	0	500	0	500	0	500
DGTPtn	0	0	0	0	0	0		DGTPtn	0	0	0	0	0	0
DGULND	0	500	0	500	0	500		DGULND	0	500	0	500	0	500
DHAAt1r	-500	500	-500	500	-500	500		DHAAt1r	-500	500	-500	500	-500	500
DHCHOLESTANATEtm	-500	500	-500	500	-500	500		DHCHOLESTANATEtm	-500	500	-500	500	-500	500
DHCR241r	0	500	0	500	0	500		DHCR241r	0	500	0	500	0	500
DHCR242r	0	500	0	500	0	500		DHCR242r	0	500	0	500	0	500
DHCR243r	0	111.111	0	111.111	0	111.111		DHCR243r	0	111.111	0	111.111	0	111.111
DHCR71r	0	111.111	0	111.111	0	111.111		DHCR71r	0	111.111	0	111.111	0	111.111
DHCR72r	0	500	0	500	0	500		DHCR72r	0	500	0	500	0	500
DHCRD1	0	500	0	500	0	500		DHCRD1	0	500	0	500	0	500
DHCRD2	0	500	0	500	0	500		DHCRD2	0	500	0	500	0	500
DHDPBMTm	0	83.3333	0	83.3333	0	83.3333		DHDPBMTm	0	83.3333	0	83.3333	0	83.3333
DHEASt	-500	500	-500	500	-500	500		DHEASt	-500	500	-500	500	-500	500
DHEASULT	0	500	0	500	0	500		DHEASULT	0	500	0	500	0	500
DHEAtr	-500	500	-500	500	-500	500		DHEAtr	-500	500	-500	500	-500	500
DHFR	-500	500	-500	500	-500	500		DHFR	-500	500	-500	500	-500	500
DHFtl	-125	0	-125	0	-125	0		DHFtl	-125	0	-125	0	-125	0
DHFtm	-500	500	-500	500	-500	500		DHFtm	-500	500	-500	500	-500	500
DHORD9	0	500	0	500	0	500		DHORD9	0	500	0	500	0	500
DHORTS	-500	0	-500	0	-500	0		DHORTS	-500	0	-500	0	-500	0
DHPM1	0	500	0	500	0	500		DHPM1	0	500	0	500	0	500
DHPM2	0	500	0	500	0	500		DHPM2	0	500	0	500	0	500
DHPR	0	500	0	500	0	500		DHPR	0	500	0	500	0	500
DHPR2	0	500	0	500	0	500		DHPR2	0	500	0	500	0	500
DIDPtn	-500	500	-500	500	-500	500		DIDPtn	-500	500	-500	500	-500	500
DIGALSGALSIDEte	0	499.77	0	499.77	0	499.77		DIGALSGALSIDEte	0	499.77	0	499.77	0	499.77
DIGALSGALSIDEtg	-499.77	0	-499.77	0	-499.77	0		DIGALSGALSIDEtg	-499.77	0	-499.77	0	-499.77	0
DIGALSIDEtg	-250	499.77	-250	499.77	-250	499.77		DIGALSIDEtg	-250	499.77	-250	499.77	-250	499.77
DIGALSIDEtl	0	500	0	500	0	500		DIGALSIDEtl	0	500	0	500	0	500
DINt	-500	500	-500	500	-500	500		DINt	-500	500	-500	500	-500	500
DITPtn	-500	500	-500	500	-500	500		DITPtn	-500	500	-500	500	-500	500
DKMPPD	0	500	0	500	0	500		DKMPPD	0	500	0	500	0	500
D_LACt2	-500	500	-500	500	-500	500		D_LACt2	-500	500	-500	500	-500	500
DLNLCGCPT1	0	500	0	500	0	500		DLNLCGCPT1	0	500	0	500	0	500
DLNLCGCPT2	0	500	0	500	0	500		DLNLCGCPT2	0	500	0	500	0	500
DLNLCGCRNt	0	500	0	500	0	500		DLNLCGCRNt	0	500	0	500	0	500
DLNLCGt	-500	500	-500	500	-500	500		DLNLCGt	-500	500	-500	500	-500	500
DM_13_cis_oretn_n_	0	0	0	0	0	0		DM_13_cis_oretn_n_	0	0	0	0	0	0
DM_13_cis_retn_n_	0	0	0	0	0	0		DM_13_cis_retn_n_	0	0	0	0	0	0
DM_Asn_X_Ser_Thr_ly_	0	0	0	0	0	0		DM_Asn_X_Ser_Thr_ly_	0	0	0	0	0	0
DM_atp_c_	0	500	0	500	0	500		DM_atp_c_	0	500	0	500	0	500
DM_avite1_c_	0	0	0	0	0	0		DM_avite1_c_	0	0	0	0	0	0
DM_avite2_c_	0	0	0	0	0	0		DM_avite2_c_	0	0	0	0	0	0
DM_bvite_c_	0	0	0	0	0	0		DM_bvite_c_	0	0	0	0	0	0
DM_core5_g_	0	0	0	0	0	0		DM_core5_g_	0	0	0	0	0	0
DM_core7_g_	0	0	0	0	0	0		DM_core7_g_	0	0	0	0	0	0
DM_core8_g_	0	0	0	0	0	0		DM_core8_g_	0	0	0	0	0	0
DM_datp_m_	0	0	0	0	0	0		DM_datp_m_	0	0	0	0	0	0
DM_datp_n_	0	0	0	0	0	0		DM_datp_n_	0	0	0	0	0	0
DM_dctp_m_	0	0	0	0	0	0		DM_dctp_m_	0	0	0	0	0	0
DM_dctp_n_	0	0	0	0	0	0		DM_dctp_n_	0	0	0	0	0	0
DM_dem2emgacpail_prot_hs_r_	0	0	0	0	0	0		DM_dem2emgacpail_prot_hs_r_	0	0	0	0	0	0
DM_dgpi_prot_hs_r_	0	0	0	0	0	0		DM_dgpi_prot_hs_r_	0	0	0	0	0	0
DM_dgtp_m_	0	0	0	0	0	0		DM_dgtp_m_	0	0	0	0	0	0
DM_dgtp_n_	0	0	0	0	0	0		DM_dgtp_n_	0	0	0	0	0	0
DM_dsT_antigen_g_	0	0	0	0	0	0		DM_dsT_antigen_g_	0	0	0	0	0	0
DM_dttp_m_	0	0	0	0	0	0		DM_dttp_m_	0	0	0	0	0	0
DM_dttp_n_	0	0	0	0	0	0		DM_dttp_n_	0	0	0	0	0	0
DM_ethamp_r_	0	0	0	0	0	0		DM_ethamp_r_	0	0	0	0	0	0
DM_gncore2_g_	0	0	0	0	0	0		DM_gncore2_g_	0	0	0	0	0	0
DM_gpi_sig_er_	0	0	0	0	0	0		DM_gpi_sig_er_	0	0	0	0	0	0
DM_hretn_n_	0	0	0	0	0	0		DM_hretn_n_	0	0	0	0	0	0
DM_kdn_c_	0	0	0	0	0	0		DM_kdn_c_	0	0	0	0	0	0
DM_melanin_c_	0	0	0	0	0	0		DM_melanin_c_	0	0	0	0	0	0
DM_mem2emgacpail_prot_hs_r_	0	0	0	0	0	0		DM_mem2emgacpail_prot_hs_r_	0	0	0	0	0	0
DM_n5m2masn_g_	0	0	0	0	0	0		DM_n5m2masn_g_	0	0	0	0	0	0
DM_oretn_n_	0	0	0	0	0	0		DM_oretn_n_	0	0	0	0	0	0
DM_Ser_Thr_ly_	0	0	0	0	0	0		DM_Ser_Thr_ly_	0	0	0	0	0	0
DM_Ser_Gly_Ala_X_Gly_ly_	0	0	0	0	0	0		DM_Ser_Gly_Ala_X_Gly_ly_	0	0	0	0	0	0
DM_sprm_c_	0	0	0	0	0	0		DM_sprm_c_	0	0	0	0	0	0
DM_sTn_antigen_g_	0	0	0	0	0	0		DM_sTn_antigen_g_	0	0	0	0	0	0
DM_T_antigen_g_	0	0	0	0	0	0		DM_T_antigen_g_	0	0	0	0	0	0
DM_yvite_c_	0	0	0	0	0	0		DM_yvite_c_	0	0	0	0	0	0
DMANTIPYRINEte	-500	0	-500	0	-500	0		DMANTIPYRINEte	-500	0	-500	0	-500	0
DMATT	0	238.889	0	238.889	0	238.889		DMATT	0	238.889	0	238.889	0	238.889
DMATTx	0	238.889	0	238.889	0	238.889		DMATTx	0	238.889	0	238.889	0	238.889
DMGDHm	0	500	4.66667	500	4.66667	500		DMGDHm	4.66667	500	0	500	0	500
DMGtm	0	500	4.66667	500	4.66667	500		DMGtm	4.66667	500	0	500	0	500
DMHPTCRNCPT2	-416.667	0	-416.667	0	-416.667	0		DMHPTCRNCPT2	-416.667	0	-416.667	0	-416.667	0
DMHPTCRNt	-416.667	0	-416.667	0	-416.667	0		DMHPTCRNt	-416.667	0	-416.667	0	-416.667	0
DMHPTCRNte	0	416.667	0	416.667	0	416.667		DMHPTCRNte	0	416.667	0	416.667	0	416.667
DMNONCOACRNCPT1	-500	500	-500	500	-500	500		DMNONCOACRNCPT1	-500	500	-500	500	-500	500
DMNONCRNCPT2	0	416.667	0	416.667	0	416.667		DMNONCRNCPT2	0	416.667	0	416.667	0	416.667
DMNONCRNt	-500	500	-500	500	-500	500		DMNONCRNt	-500	500	-500	500	-500	500
DNADtn	-500	0	-500	0	-500	0		DNADtn	-500	0	-500	0	-500	0
DNDPt10m	0	500	0	500	0	500		DNDPt10m	0	500	0	500	0	500
DNDPt11m	0	500	0	500	0	500		DNDPt11m	0	500	0	500	0	500
DNDPt12m	0	500	0	500	0	500		DNDPt12m	0	500	0	500	0	500
DNDPt13m	0	500	0	500	0	500		DNDPt13m	0	500	0	500	0	500
DNDPt14m	0	500	0	500	0	500		DNDPt14m	0	500	0	500	0	500
DNDPt15m	0	500	0	500	0	500		DNDPt15m	0	500	0	500	0	500
DNDPt16m	0	500	0	500	0	500		DNDPt16m	0	500	0	500	0	500
DNDPt17m	0	500	0	500	0	500		DNDPt17m	0	500	0	500	0	500
DNDPt18m	0	500	0	500	0	500		DNDPt18m	0	500	0	500	0	500
DNDPt19m	0	500	0	500	0	500		DNDPt19m	0	500	0	500	0	500
DNDPt1m	0	500	0	500	0	500		DNDPt1m	0	500	0	500	0	500
DNDPt20m	0	500	0	500	0	500		DNDPt20m	0	500	0	500	0	500
DNDPt21m	0	500	0	500	0	500		DNDPt21m	0	500	0	500	0	500
DNDPt22m	0	500	0	500	0	500		DNDPt22m	0	500	0	500	0	500
DNDPt23m	0	500	0	500	0	500		DNDPt23m	0	500	0	500	0	500
DNDPt24m	0	500	0	500	0	500		DNDPt24m	0	500	0	500	0	500
DNDPt25m	0	500	0	500	0	500		DNDPt25m	0	500	0	500	0	500
DNDPt26m	0	500	0	500	0	500		DNDPt26m	0	500	0	500	0	500
DNDPt27m	0	500	0	500	0	500		DNDPt27m	0	500	0	500	0	500
DNDPt28m	0	500	0	500	0	500		DNDPt28m	0	500	0	500	0	500
DNDPt29m	0	500	0	500	0	500		DNDPt29m	0	500	0	500	0	500
DNDPt2m	0	500	0	500	0	500		DNDPt2m	0	500	0	500	0	500
DNDPt30m	0	500	0	500	0	500		DNDPt30m	0	500	0	500	0	500
DNDPt31m	0	500	0	500	0	500		DNDPt31m	0	500	0	500	0	500
DNDPt32m	0	500	0	500	0	500		DNDPt32m	0	500	0	500	0	500
DNDPt33m	0	500	0	500	0	500		DNDPt33m	0	500	0	500	0	500
DNDPt34m	0	500	0	500	0	500		DNDPt34m	0	500	0	500	0	500
DNDPt35m	0	500	0	500	0	500		DNDPt35m	0	500	0	500	0	500
DNDPt36m	0	500	0	500	0	500		DNDPt36m	0	500	0	500	0	500
DNDPt37m	0	500	0	500	0	500		DNDPt37m	0	500	0	500	0	500
DNDPt38m	0	500	0	500	0	500		DNDPt38m	0	500	0	500	0	500
DNDPt39m	0	500	0	500	0	500		DNDPt39m	0	500	0	500	0	500
DNDPt3m	0	500	0	500	0	500		DNDPt3m	0	500	0	500	0	500
DNDPt40m	0	500	0	500	0	500		DNDPt40m	0	500	0	500	0	500
DNDPt41m	0	500	0	500	0	500		DNDPt41m	0	500	0	500	0	500
DNDPt42m	0	500	0	500	0	500		DNDPt42m	0	500	0	500	0	500
DNDPt43m	0	500	0	500	0	500		DNDPt43m	0	500	0	500	0	500
DNDPt44m	0	500	0	500	0	500		DNDPt44m	0	500	0	500	0	500
DNDPt45m	0	500	0	500	0	500		DNDPt45m	0	500	0	500	0	500
DNDPt46m	0	500	0	500	0	500		DNDPt46m	0	500	0	500	0	500
DNDPt47m	0	500	0	500	0	500		DNDPt47m	0	500	0	500	0	500
DNDPt48m	0	500	0	500	0	500		DNDPt48m	0	500	0	500	0	500
DNDPt49m	0	500	0	500	0	500		DNDPt49m	0	500	0	500	0	500
DNDPt4m	0	500	0	500	0	500		DNDPt4m	0	500	0	500	0	500
DNDPt50m	0	500	0	500	0	500		DNDPt50m	0	500	0	500	0	500
DNDPt51m	0	0	0	0	0	0		DNDPt51m	0	0	0	0	0	0
DNDPt52m	0	0	0	0	0	0		DNDPt52m	0	0	0	0	0	0
DNDPt53m	0	0	0	0	0	0		DNDPt53m	0	0	0	0	0	0
DNDPt54m	0	0	0	0	0	0		DNDPt54m	0	0	0	0	0	0
DNDPt55m	0	0	0	0	0	0		DNDPt55m	0	0	0	0	0	0
DNDPt56m	0	0	0	0	0	0		DNDPt56m	0	0	0	0	0	0
DNDPt57m	0	500	0	500	0	500		DNDPt57m	0	500	0	500	0	500
DNDPt58m	0	500	0	500	0	500		DNDPt58m	0	500	0	500	0	500
DNDPt59m	0	500	0	500	0	500		DNDPt59m	0	500	0	500	0	500
DNDPt5m	0	500	0	500	0	500		DNDPt5m	0	500	0	500	0	500
DNDPt60m	0	500	0	500	0	500		DNDPt60m	0	500	0	500	0	500
DNDPt61m	0	500	0	500	0	500		DNDPt61m	0	500	0	500	0	500
DNDPt62m	0	500	0	500	0	500		DNDPt62m	0	500	0	500	0	500
DNDPt63m	0	500	0	500	0	500		DNDPt63m	0	500	0	500	0	500
DNDPt6m	0	500	0	500	0	500		DNDPt6m	0	500	0	500	0	500
DNDPt7m	0	500	0	500	0	500		DNDPt7m	0	500	0	500	0	500
DNDPt8m	0	500	0	500	0	500		DNDPt8m	0	500	0	500	0	500
DNDPt9m	0	500	0	500	0	500		DNDPt9m	0	500	0	500	0	500
DOLASNT_Ler	0	55.5556	0	55.5556	0	55.5556		DOLASNT_Ler	0	55.5556	0	55.5556	0	55.5556
DOLASNT_Uer	0	55.5556	0	55.5556	0	55.5556		DOLASNT_Uer	0	55.5556	0	55.5556	0	55.5556
DOLDPP_Ler	0	55.5556	0	55.5556	0	55.5556		DOLDPP_Ler	0	55.5556	0	55.5556	0	55.5556
DOLDPP_Uer	0	55.5556	0	55.5556	0	55.5556		DOLDPP_Uer	0	55.5556	0	55.5556	0	55.5556
DOLGLCP_Lter	0	500	0	500	0	500		DOLGLCP_Lter	0	500	0	500	0	500
DOLGLCP_Uter	0	500	0	500	0	500		DOLGLCP_Uter	0	500	0	500	0	500
DOLGPP_Ler	0	500	0	500	0	500		DOLGPP_Ler	0	500	0	500	0	500
DOLGPP_Uer	0	500	0	500	0	500		DOLGPP_Uer	0	500	0	500	0	500
DOLICHOL_Lter	0	500	0	500	0	500		DOLICHOL_Lter	0	500	0	500	0	500
DOLICHOL_Uter	0	500	0	500	0	500		DOLICHOL_Uter	0	500	0	500	0	500
DOLK_L	0	500	0	500	0	500		DOLK_L	0	500	0	500	0	500
DOLK_U	0	500	0	500	0	500		DOLK_U	0	500	0	500	0	500
DOLMANP_Lter	0	222.222	0	222.222	0	222.222		DOLMANP_Lter	0	222.222	0	222.222	0	222.222
DOLMANP_Uter	0	222.222	0	222.222	0	222.222		DOLMANP_Uter	0	222.222	0	222.222	0	222.222
DOLP_Lter	0	55.5556	0	55.5556	0	55.5556		DOLP_Lter	0	55.5556	0	55.5556	0	55.5556
DOLP_Uter	0	55.5556	0	55.5556	0	55.5556		DOLP_Uter	0	55.5556	0	55.5556	0	55.5556
DOLPGT1_Ler	0	55.5556	0	55.5556	0	55.5556		DOLPGT1_Ler	0	55.5556	0	55.5556	0	55.5556
DOLPGT1_Uer	0	55.5556	0	55.5556	0	55.5556		DOLPGT1_Uer	0	55.5556	0	55.5556	0	55.5556
DOLPGT2_Ler	0	55.5556	0	55.5556	0	55.5556		DOLPGT2_Ler	0	55.5556	0	55.5556	0	55.5556
DOLPGT2_Uer	0	55.5556	0	55.5556	0	55.5556		DOLPGT2_Uer	0	55.5556	0	55.5556	0	55.5556
DOLPGT3_Ler	0	500	0	500	0	500		DOLPGT3_Ler	0	500	0	500	0	500
DOLPGT3_Uer	0	500	0	500	0	500		DOLPGT3_Uer	0	500	0	500	0	500
DOLPH_Ler	0	55.5556	0	55.5556	0	55.5556		DOLPH_Ler	0	55.5556	0	55.5556	0	55.5556
DOLPH_Uer	0	55.5556	0	55.5556	0	55.5556		DOLPH_Uer	0	55.5556	0	55.5556	0	55.5556
DOLPMT_L	0	55.5556	0	55.5556	0	55.5556		DOLPMT_L	0	55.5556	0	55.5556	0	55.5556
DOLPMT_U	0	55.5556	0	55.5556	0	55.5556		DOLPMT_U	0	55.5556	0	55.5556	0	55.5556
DOLPMT1_Ler	0	55.5556	0	55.5556	0	55.5556		DOLPMT1_Ler	0	55.5556	0	55.5556	0	55.5556
DOLPMT1_Uer	0	55.5556	0	55.5556	0	55.5556		DOLPMT1_Uer	0	55.5556	0	55.5556	0	55.5556
DOLPMT2_Ler	0	55.5556	0	55.5556	0	55.5556		DOLPMT2_Ler	0	55.5556	0	55.5556	0	55.5556
DOLPMT2_Uer	0	55.5556	0	55.5556	0	55.5556		DOLPMT2_Uer	0	55.5556	0	55.5556	0	55.5556
DOLPMT3_Ler	0	222.222	0	222.222	0	222.222		DOLPMT3_Ler	0	222.222	0	222.222	0	222.222
DOLPMT3_Uer	0	222.222	0	222.222	0	222.222		DOLPMT3_Uer	0	222.222	0	222.222	0	222.222
DOLPMT4_Ler	0	500	0	500	0	500		DOLPMT4_Ler	0	500	0	500	0	500
DOLPMT4_Uer	0	500	0	500	0	500		DOLPMT4_Uer	0	500	0	500	0	500
DOPABMO	0	500	0	500	0	500		DOPABMO	0	500	0	500	0	500
DOPACHRMISO	0	250	0	250	0	250		DOPACHRMISO	0	250	0	250	0	250
DOPAQNISO1	0	0	0	0	0	0		DOPAQNISO1	0	0	0	0	0	0
DOPASFt	0	500	0	500	0	500		DOPASFt	0	500	0	500	0	500
DOPASULT	0	500	0	500	0	500		DOPASULT	0	500	0	500	0	500
DOPAt4_2_r	-500	500	-500	500	-500	500		DOPAt4_2_r	-500	500	-500	500	-500	500
DOPAtu	-500	500	-500	500	-500	500		DOPAtu	-500	500	-500	500	-500	500
DOPAVESSEC	0	500	0	500	0	500		DOPAVESSEC	0	500	0	500	0	500
DPCOAK	0	500	0	500	0	500		DPCOAK	0	500	0	500	0	500
DPCOAtl	0	500	0	500	0	500		DPCOAtl	0	500	0	500	0	500
DPGase	0	500	0	500	0	500		DPGase	0	500	0	500	0	500
DPGM	0	500	0	500	0	500		DPGM	0	500	0	500	0	500
DPHMBDCm	0	83.3333	0	83.3333	0	83.3333		DPHMBDCm	0	83.3333	0	83.3333	0	83.3333
DPMVDx	0	333.333	0	333.333	0	333.333		DPMVDx	0	333.333	0	333.333	0	333.333
DPPS	0	83.3333	0	83.3333	0	83.3333		DPPS	0	83.3333	0	83.3333	0	83.3333
DRBK	0	500	0	500	0	500		DRBK	0	500	0	500	0	500
DRIBt	-500	500	-500	500	-500	500		DRIBt	-500	500	-500	500	-500	500
DRPA	0	500	0	500	0	500		DRPA	0	500	0	500	0	500
DSAT	0.230079	500	0.230079	500	0.230079	500		DSAT	0.230079	500	0.230079	500	0.230079	500
DTDPtn	-500	500	-500	500	-500	500		DTDPtn	-500	500	-500	500	-500	500
DTMPK	0	500	0	500	0	500		DTMPK	0	500	0	500	0	500
DTTPtn	-500	500	-500	500	-500	500		DTTPtn	-500	500	-500	500	-500	500
DUDPtn	0	500	0	500	0	500		DUDPtn	0	500	0	500	0	500
DUMPtn	-500	0	-500	0	-500	0		DUMPtn	-500	0	-500	0	-500	0
DURAD	-500	0	-500	0	-500	0		DURAD	-500	0	-500	0	-500	0
DURAD2	-500	500	-500	500	-500	500		DURAD2	-500	500	-500	500	-500	500
DURIK1	0	500	0	500	0	500		DURIK1	0	500	0	500	0	500
DURIK1m	0	500	0	500	0	500		DURIK1m	0	500	0	500	0	500
DURIPP	-500	500	-500	500	-500	500		DURIPP	-500	500	-500	500	-500	500
DURIt	-500	500	-500	500	-500	500		DURIt	-500	500	-500	500	-500	500
DURItn	-500	0	-500	0	-500	0		DURItn	-500	0	-500	0	-500	0
DUTPDPm	0	500	0	500	0	500		DUTPDPm	0	500	0	500	0	500
DUTPDPn	0	500	0	500	0	500		DUTPDPn	0	500	0	500	0	500
EAFLATOXINte	-500	0	-500	0	-500	0		EAFLATOXINte	-500	0	-500	0	-500	0
EBASTINEOHte	-500	0	-500	0	-500	0		EBASTINEOHte	-500	0	-500	0	-500	0
EBASTINEOHtr	0	500	0	500	0	500		EBASTINEOHtr	0	500	0	500	0	500
EBASTINEte	0	500	0	500	0	500		EBASTINEte	0	500	0	500	0	500
EBASTINEtr	-500	0	-500	0	-500	0		EBASTINEtr	-500	0	-500	0	-500	0
EBP1r	0	500	0	500	0	500		EBP1r	0	500	0	500	0	500
EBP2r	0	500	0	500	0	500		EBP2r	0	500	0	500	0	500
ECOAH12m	0	500	0	500	0	500		ECOAH12m	0	481.36	0	500	0	500
ECOAH1m	-500	500	-500	500	-500	500		ECOAH1m	-500	500	-500	500	-500	500
ECOAH9m	-500	500	-500	500	-500	500		ECOAH9m	-500	500	-500	500	-500	500
EHGLAT2m	0	500	0	500	0	500		EHGLAT2m	0	500	0	500	0	500
EHGLATm	0	500	0	500	0	500		EHGLATm	0	500	0	500	0	500
EICOSTETCPT1	0	500	0	500	0	500		EICOSTETCPT1	0	500	0	500	0	500
EICOSTETCPT2	0	500	0	500	0	500		EICOSTETCPT2	0	500	0	500	0	500
EICOSTETCRNt	0	500	0	500	0	500		EICOSTETCRNt	0	500	0	500	0	500
EICOSTETt	-500	500	-500	500	-500	500		EICOSTETt	-500	500	-500	500	-500	500
ELAIDCPT1	0	500	0	500	0	500		ELAIDCPT1	0	500	0	500	0	500
ELAIDCPT2	0	500	0	500	0	500		ELAIDCPT2	0	500	0	500	0	500
ELAIDCRNt	0	500	0	500	0	500		ELAIDCRNt	0	500	0	500	0	500
ELAIDt	-500	500	-500	500	-500	500		ELAIDt	-500	500	-500	500	-500	500
ENGASE2ly	0	55.5556	0	55.5556	0	55.5556		ENGASE2ly	0	55.5556	0	55.5556	0	55.5556
ENGASE3ly	0	22.2969	0	22.2969	0	22.2969		ENGASE3ly	0	22.2969	0	22.2969	0	22.2969
ENGASEly	0	55.5556	0	55.5556	0	55.5556		ENGASEly	0	55.5556	0	55.5556	0	55.5556
ENO	-500	500	-500	500	-500	500		ENO	-500	500	-500	500	-500	500
ESTRADIOLGLCt	-500	500	-500	500	-500	500		ESTRADIOLGLCt	-500	500	-500	500	-500	500
ESTRADIOLGLCt2	0	500	0	500	0	500		ESTRADIOLGLCt2	0	500	0	500	0	500
ESTRADIOLGLCtr	-500	0	-500	0	-500	0		ESTRADIOLGLCtr	-500	0	-500	0	-500	0
ESTRADIOLt	-500	500	-500	500	-500	500		ESTRADIOLt	-500	500	-500	500	-500	500
ESTRADIOLtr	-500	500	-500	500	-500	500		ESTRADIOLtr	-500	500	-500	500	-500	500
ESTRONEGLCt	0	500	0	500	0	500		ESTRONEGLCt	0	500	0	500	0	500
ESTRONEGLCtr	-500	0	-500	0	-500	0		ESTRONEGLCtr	-500	0	-500	0	-500	0
ESTRONESt	-500	500	-500	500	-500	500		ESTRONESt	-500	500	-500	500	-500	500
ESTRONESt2	0	500	0	500	0	500		ESTRONESt2	0	500	0	500	0	500
ESTRONEtr	-500	500	-500	500	-500	500		ESTRONEtr	-500	500	-500	500	-500	500
ESTSULT	0	500	0	500	0	500		ESTSULT	0	500	0	500	0	500
ETF	0	500	0	500	0	500		ETF	0	500	0	500	0	500
ETFQO	0	500	0	500	0	500		ETFQO	0	500	0	500	0	500
ETHAK	0	500	0	500	0	500		ETHAK	0	500	0	500	0	500
ETHP	0	500	0	500	0	500		ETHP	0	500	0	500	0	500
ETOHMO	0	500	0	500	0	500		ETOHMO	0	500	0	500	0	500
ETOHt	0	500	0	500	0	500		ETOHt	0	500	0	500	0	500
ETOHtx	0	500	0	500	0	500		ETOHtx	0	500	0	500	0	500
EX_10fthf(e)	0	500	0	500	0	500		EX_10fthf(e)	0	500	0	500	0	500
EX_10fthf5glu(e)	-500	500	-500	500	-500	500		EX_10fthf5glu(e)	-500	500	-500	500	-500	500
EX_10fthf6glu(e)	-500	500	-500	500	-500	500		EX_10fthf6glu(e)	-500	500	-500	500	-500	500
EX_10fthf7glu(e)	-500	0	-500	0	-500	0		EX_10fthf7glu(e)	-500	0	-500	0	-500	0
EX_11_cis_retfa(e)	-500	500	-500	500	-500	500		EX_11_cis_retfa(e)	-500	500	-500	500	-500	500
EX_13_cis_retnglc(e)	0	500	0	500	0	500		EX_13_cis_retnglc(e)	0	500	0	500	0	500
EX_1glyc_hs(e)	0	500	0	500	0	500		EX_1glyc_hs(e)	0	500	0	500	0	500
EX_1mncam(e)	0	500	0	500	0	500		EX_1mncam(e)	0	500	0	500	0	500
EX_2425dhvitd2(e)	0	500	0	500	0	500		EX_2425dhvitd2(e)	0	500	0	500	0	500
EX_2425dhvitd3(e)	0	500	0	500	0	500		EX_2425dhvitd3(e)	0	500	0	500	0	500
EX_24nph(e)	0	500	0	500	0	500		EX_24nph(e)	0	500	0	500	0	500
EX_25hvitd2(e)	-500	0	-500	0	-500	0		EX_25hvitd2(e)	-500	0	-500	0	-500	0
EX_25hvitd3(e)	-500	500	-500	500	-500	500		EX_25hvitd3(e)	-500	500	-500	500	-500	500
EX_2hb(e)	-500	500	-500	500	-500	500		EX_2hb(e)	-500	500	-500	500	-500	500
EX_2mcit(e)	0	500	0	500	0	500		EX_2mcit(e)	0	500	0	500	0	500
EX_34dhoxpeg(e)	0	500	0	500	0	500		EX_34dhoxpeg(e)	0	500	0	500	0	500
EX_34dhphe(e)	-500	500	-500	500	-500	500		EX_34dhphe(e)	-500	500	-500	500	-500	500
EX_35cgmp(e)	0	500	0	500	0	500		EX_35cgmp(e)	0	500	0	500	0	500
EX_3aib(e)	0	500	0	500	0	500		EX_3aib(e)	0	500	0	500	0	500
EX_3aib_D(e)	0	500	0	500	0	500		EX_3aib_D(e)	0	500	0	500	0	500
EX_3mlda(e)	0	500	0	500	0	500		EX_3mlda(e)	0	500	0	500	0	500
EX_4abut(e)	-500	500	-500	500	-500	500		EX_4abut(e)	-500	500	-500	500	-500	500
EX_4hdebrisoquine(e)	0	500	0	500	0	500		EX_4hdebrisoquine(e)	0	500	0	500	0	500
EX_4hphac(e)	0	500	0	500	0	500		EX_4hphac(e)	0	500	0	500	0	500
EX_4mptnl(e)	0	500	0	500	0	500		EX_4mptnl(e)	0	500	0	500	0	500
EX_4mtolbutamide(e)	0	500	0	500	0	500		EX_4mtolbutamide(e)	0	500	0	500	0	500
EX_4nph(e)	-500	500	-500	500	-500	500		EX_4nph(e)	-500	500	-500	500	-500	500
EX_4nphsf(e)	0	500	0	500	0	500		EX_4nphsf(e)	0	500	0	500	0	500
EX_4pyrdx(e)	0	500	0	500	0	500		EX_4pyrdx(e)	0	500	0	500	0	500
EX_5adtststerone(e)	-500	500	-500	500	-500	500		EX_5adtststerone(e)	-500	500	-500	500	-500	500
EX_5adtststeroneglc(e)	0	500	0	500	0	500		EX_5adtststeroneglc(e)	0	500	0	500	0	500
EX_5adtststerones(e)	-500	500	-500	500	-500	500		EX_5adtststerones(e)	-500	500	-500	500	-500	500
EX_5dhf(e)	-500	500	-500	500	-500	500		EX_5dhf(e)	-500	500	-500	500	-500	500
EX_5fthf(e)	-500	0	-500	0	-500	0		EX_5fthf(e)	-500	0	-500	0	-500	0
EX_5homeprazole(e)	0	500	0	500	0	500		EX_5homeprazole(e)	0	500	0	500	0	500
EX_5htrp(e)	0	62.8249	0	499.825	0	499.825		EX_5htrp(e)	0	62.8249	0	62.8249	0	499.825
EX_5mthf(e)	-500	500	-500	500	-500	500		EX_5mthf(e)	-500	500	-500	500	-500	500
EX_5thf(e)	-500	500	-500	500	-500	500		EX_5thf(e)	-500	500	-500	500	-500	500
EX_6dhf(e)	-500	500	-500	500	-500	500		EX_6dhf(e)	-500	500	-500	500	-500	500
EX_6htststerone(e)	0	500	0	500	0	500		EX_6htststerone(e)	0	500	0	500	0	500
EX_6thf(e)	-500	500	-500	500	-500	500		EX_6thf(e)	-500	500	-500	500	-500	500
EX_7dhf(e)	-500	0	-500	0	-500	0		EX_7dhf(e)	-500	0	-500	0	-500	0
EX_7thf(e)	-500	0	-500	0	-500	0		EX_7thf(e)	-500	0	-500	0	-500	0
EX_9_cis_retfa(e)	-500	500	-500	500	-500	500		EX_9_cis_retfa(e)	-500	500	-500	500	-500	500
EX_abt(e)	0	500	0	500	0	500		EX_abt(e)	0	500	0	500	0	500
EX_ac(e)	-500	500	-500	500	-21	21		EX_ac(e)	14	500	14	500	14	500
EX_acac(e)	-500	500	-500	500	-500	500		EX_acac(e)	-500	500	-500	500	-500	500
EX_acald(e)	-500	500	-500	500	-500	500		EX_acald(e)	-500	500	-500	500	-500	500
EX_acetone(e)	-500	500	-500	500	-500	500		EX_acetone(e)	-500	500	-500	500	-500	500
EX_acgalfucgalacgalfuc12gal14acglcgalgluside_hs(e)	0	35.7143	0	35.7143	0	35.7143		EX_acgalfucgalacgalfuc12gal14acglcgalgluside_hs(e)	0	35.7143	0	35.7143	0	35.7143
EX_acgalfucgalacgalfucgalacglcgal14acglcgalgluside_hs(e)	0	27.7778	0	27.7778	0	27.7778		EX_acgalfucgalacgalfucgalacglcgal14acglcgalgluside_hs(e)	0	27.7778	0	27.7778	0	27.7778
EX_acgam(e)	0	500	0	500	0	500		EX_acgam(e)	0	500	0	500	0	500
EX_ach(e)	-500	500	-500	500	-500	500		EX_ach(e)	-500	500	-500	500	-500	500
EX_acn13acngalgbside_hs(e)	0	50	0	50	0	50		EX_acn13acngalgbside_hs(e)	0	50	0	50	0	50
EX_acn23acngalgbside_hs(e)	0	50	0	50	0	50		EX_acn23acngalgbside_hs(e)	0	50	0	50	0	50
EX_acnacngal14acglcgalgluside_hs(e)	0	62.5	0	62.5	0	62.5		EX_acnacngal14acglcgalgluside_hs(e)	0	62.5	0	62.5	0	62.5
EX_acnacngalgbside_hs(e)	0	50	0	50	0	50		EX_acnacngalgbside_hs(e)	0	50	0	50	0	50
EX_acngalacglcgal14acglcgalgluside_hs(e)	0	45.4545	0	45.4545	0	45.4545		EX_acngalacglcgal14acglcgalgluside_hs(e)	0	45.4545	0	45.4545	0	45.4545
EX_ade(e)	-500	500	-500	500	-500	500		EX_ade(e)	-500	500	-500	500	-500	500
EX_adn(e)	-500	500	-500	500	-500	500		EX_adn(e)	-500	500	-500	500	-500	500
EX_adp	-500	0	-500	0	-500	0		EX_adp	-500	0	-500	0	-500	0
EX_adprbp(e)	0	500	0	500	0	500		EX_adprbp(e)	0	500	0	500	0	500
EX_adprib(e)	-500	500	-500	500	-500	500		EX_adprib(e)	-500	500	-500	500	-500	500
EX_adrn(e)	-500	500	-500	500	-500	500		EX_adrn(e)	-500	500	-500	500	-500	500
EX_adrnl(e)	0	500	0	500	0	500		EX_adrnl(e)	0	500	0	500	0	500
EX_aflatoxin(e)	-500	0	-500	0	-500	0		EX_aflatoxin(e)	-500	0	-500	0	-500	0
EX_ak2lgchol_hs(e)	-500	500	-500	500	-500	500		EX_ak2lgchol_hs(e)	-500	500	-500	500	-500	500
EX_akg(e)	-500	500	-500	500	-500	500		EX_akg(e)	-500	500	-500	500	-500	500
EX_ala_B(e)	-500	500	-500	500	-500	500		EX_ala_B(e)	-500	500	-500	500	-456.337	500
EX_ala_D(e)	-500	500	-500	500	-500	500		EX_ala_D(e)	-500	500	-500	500	-500	500
EX_ala_L(e)	-500	-14	-500	-14	-500	-14		EX_ala_L(e)	-500	500	-500	500	-500	500
EX_aldstrn(e)	0	406.25	0	406.25	0	406.25		EX_aldstrn(e)	0	406.25	0	406.25	0	406.25
EX_amp(e)	-500	500	-500	500	-500	500		EX_amp(e)	-500	500	-500	500	-500	500
EX_andrstrn(e)	-500	500	-500	500	-500	500		EX_andrstrn(e)	-500	500	-500	500	-500	500
EX_andrstrnglc(e)	0	500	0	500	0	500		EX_andrstrnglc(e)	0	500	0	500	0	500
EX_antipyrene(e)	-500	0	-500	0	-500	0		EX_antipyrene(e)	-500	0	-500	0	-500	0
EX_apnnox(e)	0	500	0	500	0	500		EX_apnnox(e)	0	500	0	500	0	500
EX_appnn(e)	-500	0	-500	0	-500	0		EX_appnn(e)	-500	0	-500	0	-500	0
EX_aprgstrn(e)	0	500	0	500	0	500		EX_aprgstrn(e)	0	500	0	500	0	500
EX_arab_L(e)	-500	0	-500	0	-500	0		EX_arab_L(e)	-500	0	-500	0	-500	0
EX_arach(e)	-500	500	-500	500	-500	500		EX_arach(e)	-500	500	-500	500	-500	500
EX_arachd(e)	-500	500	-500	500	-500	500		EX_arachd(e)	-500	500	-500	500	-500	500
EX_arg_L(e)	-500	500	-500	500	-500	500		EX_arg_L(e)	-500	500	-500	500	-500	500
EX_ascb_L(e)	-500	500	-500	500	-500	500		EX_ascb_L(e)	-500	500	-500	500	-500	500
EX_asn_L(e)	-500	496.323	-63	63	-500	496.323		EX_asn_L(e)	-500	496.323	-63	63	-500	496.323
EX_asp_D(e)	-500	0	-500	0	-500	0		EX_asp_D(e)	-500	0	-500	0	-500	0
EX_asp_L(e)	-500	500	-500	500	-500	500		EX_asp_L(e)	-500	500	-500	500	-500	500
EX_atp(e)	0	500	0	500	0	500		EX_atp(e)	0	500	0	500	0	500
EX_avite1(e)	0	0	0	0	0	0		EX_avite1(e)	0	0	0	0	0	0
EX_avite2(e)	0	0	0	0	0	0		EX_avite2(e)	0	0	0	0	0	0
EX_bhb(e)	-500	500	-500	500	-500	500		EX_bhb(e)	-500	500	-500	500	-500	500
EX_bildglcur(e)	0	500	0	500	0	500		EX_bildglcur(e)	0	500	0	500	0	500
EX_bilglcur(e)	-500	500	-500	500	-500	500		EX_bilglcur(e)	-500	500	-500	500	-500	500
EX_bilirub(e)	-500	500	-500	500	-500	500		EX_bilirub(e)	-500	500	-500	500	-500	500
EX_biocyt(e)	-500	0	-500	0	-500	0		EX_biocyt(e)	-500	0	-500	0	-500	0
EX_btn(e)	0	500	0	500	0	500		EX_btn(e)	0	500	0	500	0	500
EX_but(e)	-500	0	-500	0	-500	0		EX_but(e)	-500	0	-500	0	-500	0
EX_bvite(e)	0	0	0	0	0	0		EX_bvite(e)	0	0	0	0	0	0
EX_camp(e)	0	500	0	500	0	500		EX_camp(e)	0	500	0	500	0	500
EX_caro(e)	-500	0	-500	0	-500	0		EX_caro(e)	-500	0	-500	0	-500	0
EX_carveol(e)	0	500	0	500	0	500		EX_carveol(e)	0	500	0	500	0	500
EX_cgly(e)	-500	500	-500	500	-500	500		EX_cgly(e)	-500	500	-500	500	-500	500
EX_chol(e)	-500	-21	-31.5	31.5	-31.5	31.5		EX_chol(e)	-500	500	-500	500	-500	-21
EX_cholate(e)	-500	500	-500	500	-500	500		EX_cholate(e)	-500	500	-500	500	-500	500
EX_chsterol(e)	-500	500	-500	500	-500	500		EX_chsterol(e)	-500	500	-500	500	-500	500
EX_chtn(e)	-500	0	-500	0	-500	0		EX_chtn(e)	-500	0	-500	0	-500	0
EX_cit(e)	-500	-21	-500	500	-31.5	31.5		EX_cit(e)	-31.5	31.5	-500	500	-500	500
EX_cl(e)	-500	500	-500	500	-500	500		EX_cl(e)	-500	500	-500	500	-500	500
EX_CLPND(e)	-500	500	-500	500	-500	500		EX_CLPND(e)	-500	500	-500	500	-500	500
EX_cmp(e)	-500	500	-500	500	-500	500		EX_cmp(e)	-500	500	-500	500	-500	500
EX_co(e)	0	500	0	500	0	500		EX_co(e)	0	500	0	500	0	500
EX_co2(e)	0	500	0	500	0	500		EX_co2(e)	0	500	0	500	0	500
EX_coumarin(e)	-500	0	-500	0	-500	0		EX_coumarin(e)	-500	0	-500	0	-500	0
EX_creat(e)	-31.5	31.5	-500	500	-500	500		EX_creat(e)	-31.5	31.5	-500	500	-500	-21
EX_crmp_hs(e)	0	499.77	0	499.77	0	499.77		EX_crmp_hs(e)	0	499.77	0	499.77	0	499.77
EX_crn(e)	-500	0	-500	0	-500	0		EX_crn(e)	-500	0	-500	0	-500	0
EX_crtsl(e)	0	425	0	425	0	425		EX_crtsl(e)	0	425	0	425	0	425
EX_crtstrn(e)	0	500	0	500	0	500		EX_crtstrn(e)	0	500	0	500	0	500
EX_crvnc(e)	-500	500	-500	500	-500	500		EX_crvnc(e)	-500	500	-500	500	-500	500
EX_csn(e)	-500	0	-500	0	-500	0		EX_csn(e)	-500	0	-500	0	-500	0
EX_cspg_a(e)	0	0	0	0	0	0		EX_cspg_a(e)	0	0	0	0	0	0
EX_cspg_b(e)	0	0	0	0	0	0		EX_cspg_b(e)	0	0	0	0	0	0
EX_cspg_c(e)	0	0	0	0	0	0		EX_cspg_c(e)	0	0	0	0	0	0
EX_cspg_d(e)	0	0	0	0	0	0		EX_cspg_d(e)	0	0	0	0	0	0
EX_cspg_e(e)	0	0	0	0	0	0		EX_cspg_e(e)	0	0	0	0	0	0
EX_cyan(e)	-500	0	-500	0	-500	0		EX_cyan(e)	-500	0	-500	0	-500	0
EX_cys_L(e)	-500	500	-500	500	-500	500		EX_cys_L(e)	-500	500	-500	500	-500	500
EX_cytd(e)	-500	500	-500	500	-500	500		EX_cytd(e)	-500	500	-500	500	-500	500
EX_dad_2(e)	-500	500	-500	500	-500	500		EX_dad_2(e)	-500	500	-500	500	-500	500
EX_dag_hs(e)	-500	500	-500	500	-500	500		EX_dag_hs(e)	-500	500	-500	500	-500	500
EX_dcsptn1(e)	-500	500	-500	500	-500	500		EX_dcsptn1(e)	-500	500	-500	500	-500	500
EX_dcyt(e)	-500	500	-500	500	-500	500		EX_dcyt(e)	-500	500	-500	500	-500	500
EX_debrisoquine(e)	-500	0	-500	0	-500	0		EX_debrisoquine(e)	-500	0	-500	0	-500	0
EX_dgchol(e)	-500	500	-500	500	-500	500		EX_dgchol(e)	-500	500	-500	500	-500	500
EX_dgsn(e)	-500	500	-500	500	-500	500		EX_dgsn(e)	-500	500	-500	500	-500	500
EX_dhdascb(e)	-500	500	-500	500	-500	500		EX_dhdascb(e)	-500	500	-500	500	-500	500
EX_dheas(e)	-500	500	-500	500	-500	500		EX_dheas(e)	-500	500	-500	500	-500	500
EX_dhf(e)	0	500	0	500	0	500		EX_dhf(e)	0	500	0	500	0	500
EX_digalsgalside_hs(e)	0	499.77	0	499.77	0	499.77		EX_digalsgalside_hs(e)	0	499.77	0	499.77	0	499.77
EX_din(e)	-500	500	-500	500	-500	500		EX_din(e)	-500	500	-500	500	-500	500
EX_dlnlcg(e)	-500	500	-500	500	-500	500		EX_dlnlcg(e)	-500	500	-500	500	-500	500
EX_dmantipyrine(e)	0	500	0	500	0	500		EX_dmantipyrine(e)	0	500	0	500	0	500
EX_dmhptcrn(e)	0	416.667	0	416.667	0	416.667		EX_dmhptcrn(e)	0	416.667	0	416.667	0	416.667
EX_dopa(e)	-500	500	-500	500	-500	500		EX_dopa(e)	-500	500	-500	500	-500	500
EX_dopasf(e)	0	500	0	500	0	500		EX_dopasf(e)	0	500	0	500	0	500
EX_drib(e)	-500	500	-500	500	-500	500		EX_drib(e)	-500	500	-500	500	-500	500
EX_duri(e)	-500	500	-500	500	-500	500		EX_duri(e)	-500	500	-500	500	-500	500
EX_eaflatoxin(e)	0	500	0	500	0	500		EX_eaflatoxin(e)	0	500	0	500	0	500
EX_ebastine(e)	-500	0	-500	0	-500	0		EX_ebastine(e)	-500	0	-500	0	-500	0
EX_ebastineoh(e)	0	500	0	500	0	500		EX_ebastineoh(e)	0	500	0	500	0	500
EX_eicostet(e)	-500	500	-500	500	-500	500		EX_eicostet(e)	-500	500	-500	500	-500	500
EX_elaid(e)	-500	500	-500	500	-500	500		EX_elaid(e)	-500	500	-500	500	-500	500
EX_estradiol(e)	-500	500	-500	500	-500	500		EX_estradiol(e)	-500	500	-500	500	-500	500
EX_estradiolglc(e)	0	500	0	500	0	500		EX_estradiolglc(e)	0	500	0	500	0	500
EX_estroneglc(e)	0	500	0	500	0	500		EX_estroneglc(e)	0	500	0	500	0	500
EX_estrones(e)	-500	500	-500	500	-500	500		EX_estrones(e)	-500	500	-500	500	-500	500
EX_etoh(e)	-500	0	-500	0	-500	0		EX_etoh(e)	-500	0	-500	0	-500	0
EX_fe2(e)	-500	500	-500	500	-500	500		EX_fe2(e)	-500	500	-500	500	-500	500
EX_fe3(e)	-500	500	-500	500	-500	500		EX_fe3(e)	-500	500	-500	500	-500	500
EX_fol(e)	-500	500	-500	500	-500	500		EX_fol(e)	-500	500	-500	500	-500	500
EX_for(e)	-500	500	-500	500	-500	500		EX_for(e)	42	500	-500	500	-500	500
EX_fru(e)	-500	500	-500	500	-500	500		EX_fru(e)	-500	500	-500	500	-500	500
EX_fuc13galacglcgal14acglcgalgluside_hs(e)	0	45.4545	0	45.4545	0	45.4545		EX_fuc13galacglcgal14acglcgalgluside_hs(e)	0	45.4545	0	45.4545	0	45.4545
EX_fuc14galacglcgalgluside_hs(e)	0	71.4286	0	71.4286	0	71.4286		EX_fuc14galacglcgalgluside_hs(e)	0	71.4286	0	71.4286	0	71.4286
EX_fucacgalfucgalacglcgalgluside_hs(e)	0	50	0	50	0	50		EX_fucacgalfucgalacglcgalgluside_hs(e)	0	50	0	50	0	50
EX_fucacngal14acglcgalgluside_hs(e)	0	62.5	0	62.5	0	62.5		EX_fucacngal14acglcgalgluside_hs(e)	0	62.5	0	62.5	0	62.5
EX_fucacngalacglcgalgluside_hs(e)	0	62.5	0	62.5	0	62.5		EX_fucacngalacglcgalgluside_hs(e)	0	62.5	0	62.5	0	62.5
EX_fucfuc12gal14acglcgalgluside_hs(e)	0	62.5	0	62.5	0	62.5		EX_fucfuc12gal14acglcgalgluside_hs(e)	0	62.5	0	62.5	0	62.5
EX_fucfuc132galacglcgal14acglcgalgluside_hs(e)	0	41.6667	0	41.6667	0	41.6667		EX_fucfuc132galacglcgal14acglcgalgluside_hs(e)	0	41.6667	0	41.6667	0	41.6667
EX_fucfucfucgalacglc13galacglcgal14acglcgalgluside_hs(e)	0	29.4118	0	29.4118	0	29.4118		EX_fucfucfucgalacglc13galacglcgal14acglcgalgluside_hs(e)	0	29.4118	0	29.4118	0	29.4118
EX_fucfucfucgalacglcgal14acglcgalgluside_hs(e)	0	38.4615	0	38.4615	0	38.4615		EX_fucfucfucgalacglcgal14acglcgalgluside_hs(e)	0	38.4615	0	38.4615	0	38.4615
EX_fucfucgalacglcgalgluside_hs(e)	0	62.5	0	62.5	0	62.5		EX_fucfucgalacglcgalgluside_hs(e)	0	62.5	0	62.5	0	62.5
EX_fucgal14acglcgalgluside_hs(e)	0	71.4286	0	71.4286	0	71.4286		EX_fucgal14acglcgalgluside_hs(e)	0	71.4286	0	71.4286	0	71.4286
EX_fucgalfucgalacglcgalgluside_hs(e)	0	50	0	50	0	50		EX_fucgalfucgalacglcgalgluside_hs(e)	0	50	0	50	0	50
EX_fucgalgbside_hs(e)	0	55.5556	0	55.5556	0	55.5556		EX_fucgalgbside_hs(e)	0	55.5556	0	55.5556	0	55.5556
EX_fuc_L(e)	0	500	0	500	0	500		EX_fuc_L(e)	0	500	0	500	0	500
EX_gal(e)	-500	500	-500	500	-500	500		EX_gal(e)	-500	500	-500	500	-500	500
EX_galacglcgalgbside_hs(e)	0	41.6667	0	41.6667	0	41.6667		EX_galacglcgalgbside_hs(e)	0	41.6667	0	41.6667	0	41.6667
EX_galfuc12gal14acglcgalgluside_hs(e)	0	55.5556	0	55.5556	0	55.5556		EX_galfuc12gal14acglcgalgluside_hs(e)	0	55.5556	0	55.5556	0	55.5556
EX_galfucgalacglcgal14acglcgalgluside_hs(e)	0	38.4615	0	38.4615	0	38.4615		EX_galfucgalacglcgal14acglcgalgluside_hs(e)	0	38.4615	0	38.4615	0	38.4615
EX_galgalfucfucgalacglcgalacglcgal14acglcgalgluside_hs(e)	0	25	0	25	0	25		EX_galgalfucfucgalacglcgalacglcgal14acglcgalgluside_hs(e)	0	25	0	25	0	25
EX_galgalgalthcrm_hs(e)	0	50	0	50	0	50		EX_galgalgalthcrm_hs(e)	0	50	0	50	0	50
EX_gam(e)	-500	0	-500	0	-500	0		EX_gam(e)	-500	0	-500	0	-500	0
EX_gbside_hs(e)	0	62.5	0	62.5	0	62.5		EX_gbside_hs(e)	0	62.5	0	62.5	0	62.5
EX_gchola(e)	-500	500	-500	500	-500	500		EX_gchola(e)	-500	500	-500	500	-500	500
EX_gd1b2_hs(e)	0	62.5	0	62.5	0	62.5		EX_gd1b2_hs(e)	0	62.5	0	62.5	0	62.5
EX_gd1c_hs(e)	0	62.5	0	62.5	0	62.5		EX_gd1c_hs(e)	0	62.5	0	62.5	0	62.5
EX_gdp(e)	-500	500	-500	500	-500	500		EX_gdp(e)	-500	500	-500	500	-500	500
EX_glc(e)	42	500	-63	63	-500	500		EX_glc(e)	-63	63	-63	63	-500	500
EX_gln_L(e)	-31.5	31.5	-31.5	31.5	-500	495.711		EX_gln_L(e)	-500	-21	-500	-21	-500	-21
EX_gluala(e)	-500	500	-500	500	-500	500		EX_gluala(e)	-500	500	-500	500	-500	500
EX_glu_L(e)	21	500	21	500	21	500		EX_glu_L(e)	-500	-21	-500	-21	-500	-21
EX_gly(e)	-500	-21	-500	-21	-500	500		EX_gly(e)	21	500	-500	500	21	500
EX_glyb(e)	-500	500	-500	-4.66667	-500	-4.66667		EX_glyb(e)	-500	-4.66667	-7	7	-500	500
EX_glyc(e)	-500	500	-500	500	-500	500		EX_glyc(e)	-500	500	-500	500	-500	500
EX_glyc_S(e)	0	500	0	500	0	500		EX_glyc_S(e)	0	500	0	500	0	500
EX_glygn2(e)	-500	0	-500	0	-500	0		EX_glygn2(e)	-500	0	-500	0	-500	0
EX_glygn4(e)	-500	500	-500	500	-500	500		EX_glygn4(e)	-500	500	-500	500	-500	500
EX_glygn5(e)	-500	500	-500	500	-500	500		EX_glygn5(e)	-500	500	-500	500	-500	500
EX_gmp(e)	-500	500	-500	500	-500	500		EX_gmp(e)	-500	500	-500	500	-500	500
EX_gp1c_hs(e)	0	45.4545	0	45.4545	0	45.4545		EX_gp1c_hs(e)	0	45.4545	0	45.4545	0	45.4545
EX_gp1calpha_hs(e)	0	45.4545	0	45.4545	0	45.4545		EX_gp1calpha_hs(e)	0	45.4545	0	45.4545	0	45.4545
EX_gq1b_hs(e)	0	50	0	50	0	50		EX_gq1b_hs(e)	0	50	0	50	0	50
EX_gq1balpha_hs(e)	0	50	0	50	0	50		EX_gq1balpha_hs(e)	0	50	0	50	0	50
EX_gsn(e)	-500	500	-500	500	-500	500		EX_gsn(e)	-500	500	-500	500	-500	500
EX_gt1a_hs(e)	0	55.5556	0	55.5556	0	55.5556		EX_gt1a_hs(e)	0	55.5556	0	55.5556	0	55.5556
EX_gthox(e)	0	500	0	500	0	500		EX_gthox(e)	0	500	0	500	0	500
EX_gthrd(e)	-500	500	-500	500	-500	500		EX_gthrd(e)	-500	500	-500	500	-500	500
EX_gtp(e)	-500	0	-500	0	-500	0		EX_gtp(e)	-500	0	-500	0	-500	0
EX_gua(e)	-500	500	-500	500	-500	500		EX_gua(e)	-500	500	-500	500	-500	500
EX_h(e)	-500	500	-500	500	-500	500		EX_h(e)	-500	500	-500	500	-500	500
EX_h2o(e)	-500	500	-500	500	-500	500		EX_h2o(e)	-500	500	-500	500	-500	500
EX_h2o2(e)	-500	500	-500	500	-500	500		EX_h2o2(e)	-500	500	-500	500	-500	500
EX_ha(e)	-250	500	-250	500	-250	500		EX_ha(e)	-250	500	-250	500	-250	500
EX_ha_pre1(e)	-500	500	-500	500	-500	500		EX_ha_pre1(e)	-500	500	-500	500	-500	500
EX_hco3(e)	-500	500	-500	500	-500	500		EX_hco3(e)	-500	500	-500	500	-500	500
EX_hcoumarin(e)	0	500	0	500	0	500		EX_hcoumarin(e)	0	500	0	500	0	500
EX_hdca(e)	-500	500	-500	500	-500	500		EX_hdca(e)	-500	500	-500	500	-500	500
EX_hdcea(e)	-500	500	-500	500	-500	500		EX_hdcea(e)	-500	500	-500	500	-500	500
EX_hestratriol(e)	0	500	0	500	0	500		EX_hestratriol(e)	0	500	0	500	0	500
EX_hexc(e)	-500	0	-500	0	-500	0		EX_hexc(e)	-500	0	-500	0	-500	0
EX_his_L(e)	-500	498.337	-500	498.337	-500	498.337		EX_his_L(e)	-63	63	-63	63	42	498.337
EX_hista(e)	-500	500	-500	500	-500	500		EX_hista(e)	-500	500	-500	500	-500	456.337
EX_hpdca(e)	-357.143	0	-355.81	0	-355.81	0		EX_hpdca(e)	-355.81	0	-357.143	0	-357.143	0
EX_hspg(e)	0	0	0	0	0	0		EX_hspg(e)	0	0	0	0	0	0
EX_htaxol(e)	0	500	0	500	0	500		EX_htaxol(e)	0	500	0	500	0	500
EX_hxan(e)	-500	500	-500	500	-500	500		EX_hxan(e)	-500	500	-500	500	-500	500
EX_i(e)	-500	0	-500	0	-500	0		EX_i(e)	-500	0	-500	0	-500	0
EX_idp(e)	-500	500	-500	500	-500	500		EX_idp(e)	-500	500	-500	500	-500	500
EX_ile_L(e)	-21	21	-500	500	-500	500		EX_ile_L(e)	-500	-14	-500	500	-500	500
EX_imp(e)	0	500	0	500	0	500		EX_imp(e)	0	500	0	500	0	500
EX_inost(e)	-500	499.693	-500	499.693	-500	499.693		EX_inost(e)	-500	499.693	-500	499.693	-500	499.693
EX_ins(e)	-500	500	-500	500	-500	500		EX_ins(e)	-500	500	-500	500	-500	500
EX_ksi(e)	-500	7.14286	-500	7.14286	-500	7.14286		EX_ksi(e)	-500	7.14286	-500	7.14286	-500	7.14286
EX_ksi_deg1(e)	0	500	0	500	0	500		EX_ksi_deg1(e)	0	500	0	500	0	500
EX_ksii_core2(e)	-19.2308	20.8333	-19.2308	20.8333	-19.2308	20.8333		EX_ksii_core2(e)	-19.2308	20.8333	-19.2308	20.8333	-19.2308	20.8333
EX_ksii_core4(e)	-20.8333	19.2308	-20.8333	19.2308	-20.8333	19.2308		EX_ksii_core4(e)	-20.8333	19.2308	-20.8333	19.2308	-20.8333	19.2308
EX_lac_D(e)	-500	500	-500	500	-500	500		EX_lac_D(e)	-500	500	-500	500	-500	500
EX_lac_L(e)	-500	500	42	500	42	500		EX_lac_L(e)	-500	500	-500	500	-500	500
EX_lcts(e)	-500	250	-500	250	-500	250		EX_lcts(e)	-500	250	-500	250	-500	250
EX_Lcystin(e)	-500	0	-500	0	-500	0		EX_Lcystin(e)	-500	0	-500	0	-500	0
EX_leuktrA4(e)	-500	500	-500	500	-500	500		EX_leuktrA4(e)	-500	500	-500	500	-500	500
EX_leuktrB4(e)	0	500	0	500	0	500		EX_leuktrB4(e)	0	500	0	500	0	500
EX_leuktrC4(e)	-500	500	-500	500	-500	500		EX_leuktrC4(e)	-500	500	-500	500	-500	500
EX_leuktrD4(e)	-500	500	-500	500	-500	500		EX_leuktrD4(e)	-500	500	-500	500	-500	500
EX_leuktrE4(e)	-500	500	-500	500	-500	500		EX_leuktrE4(e)	-500	500	-500	500	-500	500
EX_leuktrF4(e)	-500	500	-500	500	-500	500		EX_leuktrF4(e)	-500	500	-500	500	-500	500
EX_leu_L(e)	-10.5	10.5	-500	-7	-500	500		EX_leu_L(e)	-10.5	10.5	-10.5	10.5	-10.5	10.5
EX_lgnc(e)	-500	500	-500	500	-500	500		EX_lgnc(e)	-500	500	-500	500	-500	500
EX_limnen(e)	-500	0	-500	0	-500	0		EX_limnen(e)	-500	0	-500	0	-500	0
EX_lneldc(e)	-500	500	-500	500	-500	500		EX_lneldc(e)	-500	500	-500	500	-500	500
EX_lnlc(e)	-500	0	-500	0	-500	0		EX_lnlc(e)	-500	0	-500	0	-500	0
EX_lnlnca(e)	-500	0	-500	0	-500	0		EX_lnlnca(e)	-500	0	-500	0	-500	0
EX_lnlncg(e)	-500	500	-500	500	-500	500		EX_lnlncg(e)	-500	500	-500	500	-500	500
EX_lpchol_hs(e)	-500	500	-500	500	-500	500		EX_lpchol_hs(e)	-500	500	-500	500	-500	500
EX_lys_L(e)	-500	492.209	-500	-21	-500	492.209		EX_lys_L(e)	-31.5	31.5	-31.5	31.5	-31.5	31.5
EX_mag_hs(e)	-500	500	-500	500	-500	500		EX_mag_hs(e)	-500	500	-500	500	-500	500
EX_malt(e)	-500	500	-500	500	-500	500		EX_malt(e)	-500	500	-500	500	-500	500
EX_malttr(e)	-500	500	-500	500	-500	500		EX_malttr(e)	-500	500	-500	500	-500	500
EX_man(e)	-500	500	-500	500	-500	500		EX_man(e)	-500	500	-500	500	-500	500
EX_meoh(e)	-500	500	-500	500	-500	500		EX_meoh(e)	-500	500	-500	500	-500	500
EX_mepi(e)	0	500	0	500	0	500		EX_mepi(e)	0	500	0	500	0	500
EX_mercplaccys(e)	0	500	0	500	0	500		EX_mercplaccys(e)	0	500	0	500	0	500
EX_met_L(e)	-500	-21	-500	500	-31.5	31.5		EX_met_L(e)	-500	500	-500	-21	-500	500
EX_mthgxl(e)	0	500	0	500	0	500		EX_mthgxl(e)	0	500	0	500	0	500
EX_n2m2nmasn(e)	-45.4545	55.5556	-45.4545	55.5556	-45.4545	55.5556		EX_n2m2nmasn(e)	-45.4545	55.5556	-45.4545	55.5556	-45.4545	55.5556
EX_nac(e)	-500	500	-500	500	-500	500		EX_nac(e)	-500	500	-500	500	-500	500
EX_nad(e)	-500	0	-500	0	-500	0		EX_nad(e)	-500	0	-500	0	-500	0
EX_nadp(e)	-500	0	-500	0	-500	0		EX_nadp(e)	-500	0	-500	0	-500	0
EX_ncam(e)	-500	500	-500	500	-500	500		EX_ncam(e)	-500	500	-500	500	-500	500
EX_nh4(e)	-500	500	-500	500	-500	500		EX_nh4(e)	-500	500	-500	500	-500	500
EX_no(e)	-500	500	-500	500	-500	500		EX_no(e)	-500	500	-500	500	-500	500
EX_npthl(e)	-500	0	-500	0	-500	0		EX_npthl(e)	-500	0	-500	0	-500	0
EX_nrpphr(e)	-500	500	-500	500	-500	500		EX_nrpphr(e)	-500	500	-500	500	-500	500
EX_nrpphrsf(e)	0	500	0	500	0	500		EX_nrpphrsf(e)	0	500	0	500	0	500
EX_nrvnc(e)	-416.667	0	-416.667	0	-416.667	0		EX_nrvnc(e)	-416.667	0	-416.667	0	-416.667	0
EX_o2(e)	-500	0	-500	0	-500	0		EX_o2(e)	-500	0	-500	0	-500	0
EX_o2s(e)	-500	10	-500	10	-500	10		EX_o2s(e)	-500	10	-500	10	-500	10
EX_oagd3_hs(e)	0	125	0	125	0	125		EX_oagd3_hs(e)	0	125	0	125	0	125
EX_oagt3_hs(e)	0	100	0	100	0	100		EX_oagt3_hs(e)	0	100	0	100	0	100
EX_ocdca(e)	-500	500	-500	500	-500	500		EX_ocdca(e)	-500	500	-500	500	-500	500
EX_ocdcea(e)	-500	500	-500	500	-500	500		EX_ocdcea(e)	-500	500	-500	500	-500	500
EX_octa(e)	-500	0	-500	0	-500	0		EX_octa(e)	-500	0	-500	0	-500	0
EX_omeprazole(e)	-500	0	-500	0	-500	0		EX_omeprazole(e)	-500	0	-500	0	-500	0
EX_onpthl(e)	0	500	0	500	0	500		EX_onpthl(e)	0	500	0	500	0	500
EX_orn(e)	-500	500	-500	500	-500	500		EX_orn(e)	-500	500	-500	500	-500	500
EX_oxa(e)	0	500	0	500	0	500		EX_oxa(e)	0	500	0	500	0	500
EX_paf_hs(e)	-500	500	-500	500	-500	500		EX_paf_hs(e)	-500	500	-500	500	-500	500
EX_pchol_hs(e)	-500	500	-500	500	-500	500		EX_pchol_hs(e)	-500	500	-500	500	-500	500
EX_pe_hs(e)	-500	500	-500	500	-500	500		EX_pe_hs(e)	-500	500	-500	500	-500	500
EX_perillyl(e)	0	500	0	500	0	500		EX_perillyl(e)	0	500	0	500	0	500
EX_pglyc_hs(e)	-500	499.808	-500	499.808	-500	499.808		EX_pglyc_hs(e)	-500	499.808	-500	499.808	-500	499.808
EX_pheacgln(e)	0	500	0	500	0	500		EX_pheacgln(e)	0	500	0	500	0	500
EX_phe_L(e)	-500	-21	-500	500	-500	500		EX_phe_L(e)	-31.5	31.5	-500	500	-31.5	31.5
EX_pheme(e)	-500	62.5	-500	62.5	-500	62.5		EX_pheme(e)	-500	62.5	-500	62.5	-500	62.5
EX_phyt(e)	-416.667	0	-416.667	0	-416.667	0		EX_phyt(e)	-416.667	0	-416.667	0	-416.667	0
EX_pi(e)	-500	500	-500	500	-500	500		EX_pi(e)	-500	500	-500	500	-500	500
EX_pnto_R(e)	0	500	0	500	0	500		EX_pnto_R(e)	0	500	0	500	0	500
EX_ppa(e)	-500	-21	-500	-21	-500	-21		EX_ppa(e)	21	500	21	500	21	500
EX_prgstrn(e)	-500	500	-500	500	-500	500		EX_prgstrn(e)	-500	500	-500	500	-500	500
EX_pro_L(e)	-63	63	-63	63	-500	500		EX_pro_L(e)	-63	63	-63	63	-63	63
EX_prostgd2(e)	-500	500	-500	500	-500	500		EX_prostgd2(e)	-500	500	-500	500	-500	500
EX_prostge1(e)	-500	500	-500	500	-500	500		EX_prostge1(e)	-500	500	-500	500	-500	500
EX_prostge2(e)	-500	500	-500	500	-500	500		EX_prostge2(e)	-500	500	-500	500	-500	500
EX_prostgf2(e)	-500	500	-500	500	-500	500		EX_prostgf2(e)	-500	500	-500	500	-500	500
EX_ps_hs(e)	-500	500	-500	500	-500	500		EX_ps_hs(e)	-500	500	-500	500	-500	500
EX_ptdca(e)	-416.667	0	-415.111	0	-415.111	0		EX_ptdca(e)	-415.111	0	-416.667	0	-416.667	0
EX_pydam(e)	-500	500	-500	500	-500	500		EX_pydam(e)	-500	500	-500	500	-500	500
EX_pydx(e)	-500	500	-500	500	-500	500		EX_pydx(e)	-500	500	-500	500	-500	500
EX_pydxn(e)	-500	500	-500	500	-500	500		EX_pydxn(e)	-500	500	-500	500	-500	500
EX_pyr(e)	-500	500	-500	500	-500	500		EX_pyr(e)	-21	21	-500	500	-21	21
EX_rbt(e)	0	500	0	500	0	500		EX_rbt(e)	0	500	0	500	0	500
EX_retfa(e)	-500	500	-500	500	-500	500		EX_retfa(e)	-500	500	-500	500	-500	500
EX_retinol(e)	-500	500	-500	500	-500	500		EX_retinol(e)	-500	500	-500	500	-500	500
EX_retinol_9_cis(e)	0	500	0	500	0	500		EX_retinol_9_cis(e)	0	500	0	500	0	500
EX_retinol_cis_11(e)	0	500	0	500	0	500		EX_retinol_cis_11(e)	0	500	0	500	0	500
EX_retn(e)	-500	500	-500	500	-500	500		EX_retn(e)	-500	500	-500	500	-500	500
EX_retnglc(e)	0	500	0	500	0	500		EX_retnglc(e)	0	500	0	500	0	500
EX_rib_D(e)	-500	0	-500	0	-500	0		EX_rib_D(e)	-500	0	-500	0	-500	0
EX_ribflv(e)	-500	500	-500	500	-500	500		EX_ribflv(e)	-500	500	-500	500	-500	500
EX_Rtotal(e)	-500	500	-500	500	-500	500		EX_Rtotal(e)	-500	500	-500	500	-500	500
EX_Rtotal2(e)	-500	500	-500	500	-500	500		EX_Rtotal2(e)	-500	500	-500	500	-500	500
EX_Rtotal3(e)	-500	500	-500	500	-500	500		EX_Rtotal3(e)	-500	500	-500	500	-500	500
EX_s2l2fn2m2masn(e)	-500	45.4545	-500	45.4545	-500	45.4545		EX_s2l2fn2m2masn(e)	-500	45.4545	-500	45.4545	-500	45.4545
EX_s2l2n2m2masn(e)	-55.5556	500	-55.5556	500	-55.5556	500		EX_s2l2n2m2masn(e)	-55.5556	500	-55.5556	500	-55.5556	500
EX_sarcs(e)	-500	0	-495.333	0	-495.333	0		EX_sarcs(e)	-495.333	0	-500	0	-500	0
EX_ser_L(e)	-500	500	-500	500	-500	500		EX_ser_L(e)	-500	500	-500	500	-500	500
EX_sl_L(e)	0	500	0	500	0	500		EX_sl_L(e)	0	500	0	500	0	500
EX_so4(e)	-500	500	-500	500	-500	500		EX_so4(e)	-500	500	-500	500	-500	500
EX_spc_hs(e)	-500	499.77	-500	499.77	-500	499.77		EX_spc_hs(e)	-500	499.77	-500	499.77	-500	499.77
EX_sph1p(e)	-500	499.77	-500	499.77	-500	499.77		EX_sph1p(e)	-500	499.77	-500	499.77	-500	499.77
EX_sphs1p(e)	0	500	0	500	0	500		EX_sphs1p(e)	0	500	0	500	0	500
EX_srtn(e)	0	62.8249	0	499.825	0	499.825		EX_srtn(e)	0	62.8249	0	62.8249	0	499.825
EX_strch1(e)	-500	0	-500	0	-500	0		EX_strch1(e)	-500	0	-500	0	-500	0
EX_strch2(e)	-500	500	-500	500	-500	500		EX_strch2(e)	-500	500	-500	500	-500	500
EX_strdnc(e)	-500	500	-500	500	-500	500		EX_strdnc(e)	-500	500	-500	500	-500	500
EX_succ(e)	-500	-10.5	-500	-10.5	-500	500		EX_succ(e)	-500	500	-500	500	-15.75	15.75
EX_sucr(e)	-500	0	-500	0	-500	0		EX_sucr(e)	-500	0	-500	0	-500	0
EX_tag_hs(e)	-500	500	-500	500	-500	500		EX_tag_hs(e)	-500	500	-500	500	-500	500
EX_tagat_D(e)	-500	0	-500	0	-500	0		EX_tagat_D(e)	-500	0	-500	0	-500	0
EX_taur(e)	-500	500	-500	500	-500	500		EX_taur(e)	-500	500	-500	500	-500	500
EX_taxol(e)	-500	0	-500	0	-500	0		EX_taxol(e)	-500	0	-500	0	-500	0
EX_tchola(e)	-500	500	-500	500	-500	500		EX_tchola(e)	-500	500	-500	500	-500	500
EX_tcynt(e)	-500	500	-500	500	-500	500		EX_tcynt(e)	-500	500	-500	500	-500	500
EX_tdchola(e)	-500	500	-500	500	-500	500		EX_tdchola(e)	-500	500	-500	500	-500	500
EX_tethex3(e)	-500	500	-500	500	-500	500		EX_tethex3(e)	-500	500	-500	500	-500	500
EX_tetpent3(e)	-500	0	-500	0	-500	0		EX_tetpent3(e)	-500	0	-500	0	-500	0
EX_tetpent6(e)	-500	0	-500	0	-500	0		EX_tetpent6(e)	-500	0	-500	0	-500	0
EX_tettet6(e)	-500	0	-500	0	-500	0		EX_tettet6(e)	-500	0	-500	0	-500	0
EX_thf(e)	-500	500	-500	500	-500	500		EX_thf(e)	-500	500	-500	500	-500	500
EX_thm(e)	-500	500	-500	500	-500	500		EX_thm(e)	-500	500	-500	500	-500	500
EX_thmmp(e)	-500	500	-500	500	-500	500		EX_thmmp(e)	-500	500	-500	500	-500	500
EX_thmtp(e)	0	500	0	500	0	500		EX_thmtp(e)	0	500	0	500	0	500
EX_thr_L(e)	-500	-4.11434	-500	-4.11434	-63	-4.11434		EX_thr_L(e)	-500	-42	-500	-42	-500	-4.11434
EX_thym(e)	-500	500	-500	500	-500	500		EX_thym(e)	-500	500	-500	500	-500	500
EX_thymd(e)	-500	0	-500	0	-500	0		EX_thymd(e)	-500	0	-500	0	-500	0
EX_thyox_L(e)	0	125	0	125	0	125		EX_thyox_L(e)	0	125	0	125	0	125
EX_tmndnc(e)	-500	500	-500	500	-500	500		EX_tmndnc(e)	-500	500	-500	500	-500	500
EX_tolbutamide(e)	-500	0	-500	0	-500	0		EX_tolbutamide(e)	-500	0	-500	0	-500	0
EX_tre(e)	-500	0	-500	0	-500	0		EX_tre(e)	-500	0	-500	0	-500	0
EX_triodthy(e)	-500	166.667	-500	166.667	-500	166.667		EX_triodthy(e)	-500	166.667	-500	166.667	-500	166.667
EX_triodthysuf(e)	0	500	0	500	0	500		EX_triodthysuf(e)	0	500	0	500	0	500
EX_trp_L(e)	-63	-0.175079	-500	-0.175079	-500	-0.175079		EX_trp_L(e)	-63	-0.175079	-63	-0.175079	-500	-0.175079
EX_tststerone(e)	-500	500	-500	500	-500	500		EX_tststerone(e)	-500	500	-500	500	-500	500
EX_tststeroneglc(e)	0	500	0	500	0	500		EX_tststeroneglc(e)	0	500	0	500	0	500
EX_tststerones(e)	0	500	0	500	0	500		EX_tststerones(e)	0	500	0	500	0	500
EX_tsul(e)	-500	0	-500	0	-500	0		EX_tsul(e)	-500	0	-500	0	-500	0
EX_ttdca(e)	-500	0	-500	0	-500	0		EX_ttdca(e)	-500	0	-500	0	-500	0
EX_txa2(e)	0	500	0	500	0	500		EX_txa2(e)	0	500	0	500	0	500
EX_tymsf(e)	0	500	0	500	0	500		EX_tymsf(e)	0	500	0	500	0	500
EX_Tyr_ggn(e)	0	500	0	500	0	500		EX_Tyr_ggn(e)	0	500	0	500	0	500
EX_tyr_L(e)	-500	500	-500	500	-500	-21		EX_tyr_L(e)	-31.5	31.5	-500	500	-500	500
EX_udp(e)	-500	500	-500	500	-500	500		EX_udp(e)	-500	500	-500	500	-500	500
EX_ump(e)	-500	500	-500	500	-500	500		EX_ump(e)	-500	500	-500	500	-500	500
EX_ura(e)	-500	500	-500	500	-500	500		EX_ura(e)	-500	500	-500	500	-500	500
EX_urate(e)	-500	500	-500	500	-500	500		EX_urate(e)	-500	500	-500	500	-500	500
EX_urea(e)	0	500	0	500	0	500		EX_urea(e)	0	500	0	500	0	500
EX_uri(e)	-500	500	-500	500	-500	500		EX_uri(e)	-500	500	-500	500	-500	500
EX_utp(e)	-500	500	-500	500	-500	500		EX_utp(e)	-500	500	-500	500	-500	500
EX_vacc(e)	-500	500	-500	500	-500	500		EX_vacc(e)	-500	500	-500	500	-500	500
EX_val_L(e)	-21	21	-500	495.36	-21	21		EX_val_L(e)	14	495.36	-21	21	-500	495.36
EX_vitd3(e)	-500	111.111	-500	111.111	-500	111.111		EX_vitd3(e)	-500	111.111	-500	111.111	-500	111.111
EX_whddca(e)	0	500	0	500	0	500		EX_whddca(e)	0	500	0	500	0	500
EX_whhdca(e)	0	500	0	500	0	500		EX_whhdca(e)	0	500	0	500	0	500
EX_whttdca(e)	0	500	0	500	0	500		EX_whttdca(e)	0	500	0	500	0	500
EX_xolest2_hs(e)	-500	500	-500	500	-500	500		EX_xolest2_hs(e)	-500	500	-500	500	-500	500
EX_xoltri24(e)	0	500	0	500	0	500		EX_xoltri24(e)	0	500	0	500	0	500
EX_xoltri25(e)	0	500	0	500	0	500		EX_xoltri25(e)	0	500	0	500	0	500
EX_xoltri27(e)	0	500	0	500	0	500		EX_xoltri27(e)	0	500	0	500	0	500
EX_xyl_D(e)	0	0	0	0	0	0		EX_xyl_D(e)	0	0	0	0	0	0
EX_xylt(e)	-500	500	-500	500	-500	500		EX_xylt(e)	-500	500	-500	500	-500	500
EX_yvite(e)	0	0	0	0	0	0		EX_yvite(e)	0	0	0	0	0	0
F1Atg	0	83.3333	0	83.3333	0	83.3333		F1Atg	0	83.3333	0	83.3333	0	83.3333
F1PGT	0	50	0	50	0	50		F1PGT	0	50	0	50	0	50
F6Tg	0	45.4545	0	45.4545	0	45.4545		F6Tg	0	45.4545	0	45.4545	0	45.4545
FACOAL140i	0	500	0	500	0	500		FACOAL140i	0	500	0	500	0	500
FACOAL150	0	416.667	0	415.111	0	415.111		FACOAL150	0	415.111	0	416.667	0	416.667
FACOAL160i	0	500	0	500	0	500		FACOAL160i	0	500	0	500	0	500
FACOAL161	-500	500	-500	500	-500	500		FACOAL161	-500	500	-500	500	-500	500
FACOAL170	0	357.143	0	355.81	0	355.81		FACOAL170	0	355.81	0	357.143	0	357.143
FACOAL180i	0	500	0	500	0	500		FACOAL180i	0	500	0	500	0	500
FACOAL1812	-500	500	-500	500	-500	500		FACOAL1812	-500	500	-500	500	-500	500
FACOAL1813	-500	500	-500	500	-500	500		FACOAL1813	-500	500	-500	500	-500	500
FACOAL181i	0	500	0	500	0	500		FACOAL181i	0	500	0	500	0	500
FACOAL1821	-500	500	-500	500	-500	500		FACOAL1821	-500	500	-500	500	-500	500
FACOAL1822	-500	500	-500	500	-500	500		FACOAL1822	-500	500	-500	500	-500	500
FACOAL1831	-500	500	-500	500	-500	500		FACOAL1831	-500	500	-500	500	-500	500
FACOAL1832	0	500	0	500	0	500		FACOAL1832	0	500	0	500	0	500
FACOAL184	-500	500	-500	500	-500	500		FACOAL184	-500	500	-500	500	-500	500
FACOAL191	0	500	0	500	0	500		FACOAL191	0	500	0	500	0	500
FACOAL200	0	500	0	500	0	500		FACOAL200	0	500	0	500	0	500
FACOAL203	-500	500	-500	500	-500	500		FACOAL203	-500	500	-500	500	-500	500
FACOAL204	-500	500	-500	500	-500	500		FACOAL204	-500	500	-500	500	-500	500
FACOAL2042	-500	500	-500	500	-500	500		FACOAL2042	-500	500	-500	500	-500	500
FACOAL205	-500	500	-500	500	-500	500		FACOAL205	-500	500	-500	500	-500	500
FACOAL206	0	416.667	0	416.667	0	416.667		FACOAL206	0	416.667	0	416.667	0	416.667
FACOAL224	-500	500	-500	500	-500	500		FACOAL224	-500	500	-500	500	-500	500
FACOAL2251	-500	500	-500	500	-500	500		FACOAL2251	-500	500	-500	500	-500	500
FACOAL2252	-500	500	-500	500	-500	500		FACOAL2252	-500	500	-500	500	-500	500
FACOAL226	-500	500	-500	500	-500	500		FACOAL226	-500	500	-500	500	-500	500
FACOAL240	-500	500	-500	500	-500	500		FACOAL240	-500	500	-500	500	-500	500
FACOAL241	0	416.667	0	416.667	0	416.667		FACOAL241	0	416.667	0	416.667	0	416.667
FACOAL244_1	0	500	0	500	0	500		FACOAL244_1	0	500	0	500	0	500
FACOAL245_1	0	500	0	500	0	500		FACOAL245_1	0	500	0	500	0	500
FACOAL245_2	0	500	0	500	0	500		FACOAL245_2	0	500	0	500	0	500
FACOAL246_1	-500	500	-500	500	-500	500		FACOAL246_1	-500	500	-500	500	-500	500
FACOAL260	0	500	0	500	0	500		FACOAL260	0	500	0	500	0	500
FACOAL40im	0	500	0	500	0	500		FACOAL40im	0	500	0	500	0	500
FACOAL80i	0	500	0	500	0	500		FACOAL80i	0	500	0	500	0	500
FADDP	0	500	0	500	0	500		FADDP	0	500	0	500	0	500
FADH2tru	0	500	0	500	0	500		FADH2tru	0	500	0	500	0	500
FADH2tx	0	500	0	500	0	500		FADH2tx	0	500	0	500	0	500
FADtru	0	500	0	500	0	500		FADtru	0	500	0	500	0	500
FADtx	-500	0	-500	0	-500	0		FADtx	-500	0	-500	0	-500	0
FAEL183	0	500	0	500	0	500		FAEL183	0	500	0	500	0	500
FAEL184	0	500	0	500	0	500		FAEL184	0	500	0	500	0	500
FAEL204	0	500	0	500	0	500		FAEL204	0	500	0	500	0	500
FAEL205	0	500	0	500	0	500		FAEL205	0	500	0	500	0	500
FAH1	0	500	0	500	0	500		FAH1	0	500	0	500	0	500
FAH2	0	500	0	500	0	500		FAH2	0	500	0	500	0	500
FAH3	0	500	0	500	0	500		FAH3	0	500	0	500	0	500
FALDH	-500	500	-500	500	-500	500		FALDH	-500	500	-500	500	-500	500
FALDtly	0	500	0	500	0	500		FALDtly	0	500	0	500	0	500
FALDtm	0	500	4.66667	500	4.66667	500		FALDtm	4.66667	500	0	500	0	500
FAOXC11	0	416.667	0	416.667	0	416.667		FAOXC11	0	416.667	0	416.667	0	416.667
FAOXC140	0	416.667	0	415.111	0	415.111		FAOXC140	0	415.111	0	416.667	0	416.667
FAOXC150m	0	416.667	0	415.111	0	415.111		FAOXC150m	0	415.111	0	416.667	0	416.667
FAOXC160	0	357.143	0	355.81	0	355.81		FAOXC160	0	355.81	0	357.143	0	357.143
FAOXC16080m	0	500	0	500	0	500		FAOXC16080m	0	500	0	500	0	500
FAOXC16080x	0	312.5	0	312.5	0	312.5		FAOXC16080x	0	312.5	0	312.5	0	312.5
FAOXC161802m	0	500	0	500	0	500		FAOXC161802m	0	500	0	500	0	500
FAOXC16180m	0	500	0	500	0	500		FAOXC16180m	0	500	0	500	0	500
FAOXC170m	0	357.143	0	355.81	0	355.81		FAOXC170m	0	355.81	0	357.143	0	357.143
FAOXC180	0	500	0	500	0	500		FAOXC180	0	500	0	500	0	500
FAOXC180x	0	500	0	500	0	500		FAOXC180x	0	500	0	500	0	500
FAOXC1811601m	0	500	0	500	0	500		FAOXC1811601m	0	500	0	500	0	500
FAOXC1811602m	0	500	0	500	0	500		FAOXC1811602m	0	500	0	500	0	500
FAOXC1811603m	0	500	0	500	0	500		FAOXC1811603m	0	500	0	500	0	500
FAOXC182806m	0	500	0	500	0	500		FAOXC182806m	0	500	0	500	0	500
FAOXC18280m	0	500	0	500	0	500		FAOXC18280m	0	500	0	500	0	500
FAOXC183803m	0	500	0	500	0	500		FAOXC183803m	0	500	0	500	0	500
FAOXC183806m	0	500	0	500	0	500		FAOXC183806m	0	500	0	500	0	500
FAOXC183806x	0	305.556	0	305.556	0	305.556		FAOXC183806x	0	305.556	0	305.556	0	305.556
FAOXC18480m	0	500	0	500	0	500		FAOXC18480m	0	500	0	500	0	500
FAOXC18480x	0	400	0	400	0	400		FAOXC18480x	0	400	0	400	0	400
FAOXC200180m	0	500	0	500	0	500		FAOXC200180m	0	500	0	500	0	500
FAOXC200180x	0	500	0	500	0	500		FAOXC200180x	0	500	0	500	0	500
FAOXC2031836m	0	500	0	500	0	500		FAOXC2031836m	0	500	0	500	0	500
FAOXC204	0	433.333	0	432.711	0	432.711		FAOXC204	0	432.711	0	433.333	0	433.333
FAOXC204184m	0	500	0	500	0	500		FAOXC204184m	0	500	0	500	0	500
FAOXC2051843m	0	500	0	500	0	500		FAOXC2051843m	0	500	0	500	0	500
FAOXC2051843x	0	333.333	0	333.333	0	333.333		FAOXC2051843x	0	333.333	0	333.333	0	333.333
FAOXC2242046m	0	382.353	0	381.804	0	381.804		FAOXC2242046m	0	381.804	0	382.353	0	382.353
FAOXC2242046x	0	500	0	500	0	500		FAOXC2242046x	0	500	0	500	0	500
FAOXC2251836m	0	500	0	500	0	500		FAOXC2251836m	0	500	0	500	0	500
FAOXC2251836x	0	285.714	0	285.714	0	285.714		FAOXC2251836x	0	285.714	0	285.714	0	285.714
FAOXC2252053m	0	500	0	500	0	500		FAOXC2252053m	0	500	0	500	0	500
FAOXC2252053x	0	500	0	500	0	500		FAOXC2252053x	0	500	0	500	0	500
FAOXC226	0	409.091	0	409.091	0	409.091		FAOXC226	0	409.091	0	409.091	0	409.091
FAOXC226205m	0	500	0	500	0	500		FAOXC226205m	0	500	0	500	0	500
FAOXC226205x	0	500	0	500	0	500		FAOXC226205x	0	500	0	500	0	500
FAOXC240200x	0	500	0	500	0	500		FAOXC240200x	0	500	0	500	0	500
FAOXC241181x	0	416.667	0	416.667	0	416.667		FAOXC241181x	0	416.667	0	416.667	0	416.667
FAOXC2442246x	0	500	0	500	0	500		FAOXC2442246x	0	500	0	500	0	500
FAOXC2452253x	0	500	0	500	0	500		FAOXC2452253x	0	500	0	500	0	500
FAOXC2452256x	0	500	0	500	0	500		FAOXC2452256x	0	500	0	500	0	500
FAOXC246226x	0	500	0	500	0	500		FAOXC246226x	0	500	0	500	0	500
FAOXC260240x	0	500	0	500	0	500		FAOXC260240x	0	500	0	500	0	500
FAOXC80	0	500	0	500	0	500		FAOXC80	0	500	0	500	0	500
FAS100COA	0	500	0	500	0	500		FAS100COA	0	500	0	500	0	500
FAS120COA	0	250	0	250	0	250		FAS120COA	0	250	0	250	0	250
FAS140COA	0	166.667	0	166.667	0	166.667		FAS140COA	0	166.667	0	166.667	0	166.667
FAS160COA	0	500	0	500	0	500		FAS160COA	0	500	0	500	0	500
FAS180COA	0	500	0	500	0	500		FAS180COA	0	500	0	500	0	500
FAS80COA_L	0	166.667	0	166.667	0	166.667		FAS80COA_L	0	166.667	0	166.667	0	166.667
FATP1t	-500	500	-500	500	-500	500		FATP1t	-500	500	-500	500	-500	500
FATP2t	-500	500	-500	500	-500	500		FATP2t	-500	500	-500	500	-500	500
FATP3t	-500	500	-500	500	-500	500		FATP3t	-500	500	-500	500	-500	500
FATP4t	-500	500	-500	500	-500	500		FATP4t	-500	500	-500	500	-500	500
FATP5t	-500	500	-500	500	-500	500		FATP5t	-500	500	-500	500	-500	500
FATP6t	-500	500	-500	500	-500	500		FATP6t	-500	500	-500	500	-500	500
FATP7t	-500	500	-500	500	-500	500		FATP7t	-500	500	-500	500	-500	500
FATP8t	-500	500	-500	500	-500	500		FATP8t	-500	500	-500	500	-500	500
FATP9t	-500	500	-500	500	-500	500		FATP9t	-500	500	-500	500	-500	500
FBA	-500	500	-500	500	-500	500		FBA	-500	500	-500	500	-500	500
FBA2	0	500	0	500	0	500		FBA2	0	500	0	500	0	500
FBA4	0	500	0	500	0	500		FBA4	0	500	0	500	0	500
FBA5	0	500	0	500	0	500		FBA5	0	500	0	500	0	500
FBP	0	500	0	500	0	500		FBP	0	500	0	500	0	500
FBP26	0	500	0	500	0	500		FBP26	0	500	0	500	0	500
FCLTm	0	62.5	0	62.5	0	62.5		FCLTm	0	62.5	0	62.5	0	62.5
FCOAH	0	416.667	0	416.667	0	416.667		FCOAH	0	416.667	0	416.667	0	416.667
FDH	0	500	0	500	0	500		FDH	0	500	0	500	0	500
FE2t	0	500	0	500	0	500		FE2t	0	500	0	500	0	500
FE2tm	0	62.5	0	62.5	0	62.5		FE2tm	0	62.5	0	62.5	0	62.5
FE3R2e	0	500	0	500	0	500		FE3R2e	0	500	0	500	0	500
FK	0	50	0	50	0	50		FK	0	50	0	50	0	50
FKYNH	0	62.8249	0	499.825	0	499.825		FKYNH	0	62.8249	0	62.8249	0	499.825
FMNAT	0	500	0	500	0	500		FMNAT	0	500	0	500	0	500
FOLR2	0	500	0	500	0	500		FOLR2	0	500	0	500	0	500
FOLt2	-500	500	-500	500	-500	500		FOLt2	-500	500	-500	500	-500	500
FORMCOAtx	0	416.667	0	416.667	0	416.667		FORMCOAtx	0	416.667	0	416.667	0	416.667
FORt2m	-500	0	-500	0	-500	0		FORt2m	-500	0	-500	0	-500	0
FORtr	-500	0	-500	0	-500	0		FORtr	-500	0	-500	0	-500	0
FPGS	0	125	0	125	0	125		FPGS	0	125	0	125	0	125
FPGS2	0	100	0	100	0	100		FPGS2	0	100	0	100	0	100
FPGS2m	0	100	0	100	0	100		FPGS2m	0	100	0	100	0	100
FPGS3	0	83.3333	0	83.3333	0	83.3333		FPGS3	0	83.3333	0	83.3333	0	83.3333
FPGS3m	0	83.3333	0	83.3333	0	83.3333		FPGS3m	0	83.3333	0	83.3333	0	83.3333
FPGS4	0	125	0	125	0	125		FPGS4	0	125	0	125	0	125
FPGS4m	0	100	0	100	0	100		FPGS4m	0	100	0	100	0	100
FPGS5	0	100	0	100	0	100		FPGS5	0	100	0	100	0	100
FPGS5m	0	100	0	100	0	100		FPGS5m	0	100	0	100	0	100
FPGS6	0	83.3333	0	83.3333	0	83.3333		FPGS6	0	83.3333	0	83.3333	0	83.3333
FPGS6m	0	83.3333	0	83.3333	0	83.3333		FPGS6m	0	83.3333	0	83.3333	0	83.3333
FPGS7	0	125	0	125	0	125		FPGS7	0	125	0	125	0	125
FPGS7m	0	125	0	125	0	125		FPGS7m	0	125	0	125	0	125
FPGS8	0	100	0	100	0	100		FPGS8	0	100	0	100	0	100
FPGS8m	0	100	0	100	0	100		FPGS8m	0	100	0	100	0	100
FPGS9	0	83.3333	0	83.3333	0	83.3333		FPGS9	0	83.3333	0	83.3333	0	83.3333
FPGS9m	0	83.3333	0	83.3333	0	83.3333		FPGS9m	0	83.3333	0	83.3333	0	83.3333
FPGSm	0	125	0	125	0	125		FPGSm	0	125	0	125	0	125
FRDPtc	-500	500	-500	500	-500	500		FRDPtc	-500	500	-500	500	-500	500
FRDPtr	-500	500	-500	500	-500	500		FRDPtr	-500	500	-500	500	-500	500
FRUt1r	-500	500	-500	500	-500	500		FRUt1r	-500	500	-500	500	-500	500
FRUt4	-500	500	-500	500	-500	500		FRUt4	-500	500	-500	500	-500	500
FTCD	0	500	0	500	0	500		FTCD	0	500	0	500	0	456.337
FTHFCL	0	500	0	500	0	500		FTHFCL	0	500	0	500	0	500
FTHFDH	0	500	0	500	0	500		FTHFDH	0	500	0	500	0	500
FTHFL	0	500	0	500	0	500		FTHFL	0	500	0	500	0	500
FTHFLm	0	500	0	500	0	500		FTHFLm	0	500	0	500	0	500
FUC13GALACGLCGAL14ACGLCGALGLUSIDEte	-45.4545	0	-45.4545	0	-45.4545	0		FUC13GALACGLCGAL14ACGLCGALGLUSIDEte	-45.4545	0	-45.4545	0	-45.4545	0
FUC13GALACGLCGAL14ACGLCGALGLUSIDEtg	0	45.4545	0	45.4545	0	45.4545		FUC13GALACGLCGAL14ACGLCGALGLUSIDEtg	0	45.4545	0	45.4545	0	45.4545
FUC14GALACGLCGALGLUSIDEte	-71.4286	0	-71.4286	0	-71.4286	0		FUC14GALACGLCGALGLUSIDEte	-71.4286	0	-71.4286	0	-71.4286	0
FUC14GALACGLCGALGLUSIDEtg	0	71.4286	0	71.4286	0	71.4286		FUC14GALACGLCGALGLUSIDEtg	0	71.4286	0	71.4286	0	71.4286
FUCACGALFUCGALACGLCGALGLUSIDEte	-50	0	-50	0	-50	0		FUCACGALFUCGALACGLCGALGLUSIDEte	-50	0	-50	0	-50	0
FUCACGALFUCGALACGLCGALGLUSIDEtg	0	50	0	50	0	50		FUCACGALFUCGALACGLCGALGLUSIDEtg	0	50	0	50	0	50
FUCACNGAL14ACGLCGALGLUSIDEte	-62.5	0	-62.5	0	-62.5	0		FUCACNGAL14ACGLCGALGLUSIDEte	-62.5	0	-62.5	0	-62.5	0
FUCACNGAL14ACGLCGALGLUSIDEtg	0	62.5	0	62.5	0	62.5		FUCACNGAL14ACGLCGALGLUSIDEtg	0	62.5	0	62.5	0	62.5
FUCACNGALACGLCGALGLUSIDEte	-62.5	0	-62.5	0	-62.5	0		FUCACNGALACGLCGALGLUSIDEte	-62.5	0	-62.5	0	-62.5	0
FUCACNGALACGLCGALGLUSIDEtg	0	62.5	0	62.5	0	62.5		FUCACNGALACGLCGALGLUSIDEtg	0	62.5	0	62.5	0	62.5
FUCASE2e	0	500	0	500	0	500		FUCASE2e	0	500	0	500	0	500
FUCASE2ly	0	22.2969	0	22.2969	0	22.2969		FUCASE2ly	0	22.2969	0	22.2969	0	22.2969
FUCASEe	0	500	0	500	0	500		FUCASEe	0	500	0	500	0	500
FUCASEly	0	50	0	50	0	50		FUCASEly	0	50	0	50	0	50
FUCFUC12GAL14ACGLCGALGLUSIDEte	-62.5	0	-62.5	0	-62.5	0		FUCFUC12GAL14ACGLCGALGLUSIDEte	-62.5	0	-62.5	0	-62.5	0
FUCFUC12GAL14ACGLCGALGLUSIDEtg	0	62.5	0	62.5	0	62.5		FUCFUC12GAL14ACGLCGALGLUSIDEtg	0	62.5	0	62.5	0	62.5
FUCFUC132GALACGLCGAL14ACGLCGALGLUSIDEte	-41.6667	0	-41.6667	0	-41.6667	0		FUCFUC132GALACGLCGAL14ACGLCGALGLUSIDEte	-41.6667	0	-41.6667	0	-41.6667	0
FUCFUC132GALACGLCGAL14ACGLCGALGLUSIDEtg	0	41.6667	0	41.6667	0	41.6667		FUCFUC132GALACGLCGAL14ACGLCGALGLUSIDEtg	0	41.6667	0	41.6667	0	41.6667
FUCFUCFUCGALACGLC13GALACGLCGAL14ACGLCGALGLUSIDEte	-29.4118	0	-29.4118	0	-29.4118	0		FUCFUCFUCGALACGLC13GALACGLCGAL14ACGLCGALGLUSIDEte	-29.4118	0	-29.4118	0	-29.4118	0
FUCFUCFUCGALACGLC13GALACGLCGAL14ACGLCGALGLUSIDEtg	0	29.4118	0	29.4118	0	29.4118		FUCFUCFUCGALACGLC13GALACGLCGAL14ACGLCGALGLUSIDEtg	0	29.4118	0	29.4118	0	29.4118
FUCFUCFUCGALACGLCGAL14ACGLCGALGLUSIDEte	-38.4615	0	-38.4615	0	-38.4615	0		FUCFUCFUCGALACGLCGAL14ACGLCGALGLUSIDEte	-38.4615	0	-38.4615	0	-38.4615	0
FUCFUCFUCGALACGLCGAL14ACGLCGALGLUSIDEtg	0	38.4615	0	38.4615	0	38.4615		FUCFUCFUCGALACGLCGAL14ACGLCGALGLUSIDEtg	0	38.4615	0	38.4615	0	38.4615
FUCFUCGALACGLCGALGLUSIDEte	-62.5	0	-62.5	0	-62.5	0		FUCFUCGALACGLCGALGLUSIDEte	-62.5	0	-62.5	0	-62.5	0
FUCFUCGALACGLCGALGLUSIDEtg	0	62.5	0	62.5	0	62.5		FUCFUCGALACGLCGALGLUSIDEtg	0	62.5	0	62.5	0	62.5
FUCGAL14ACGLCGALGLUSIDEte	-71.4286	0	-71.4286	0	-71.4286	0		FUCGAL14ACGLCGALGLUSIDEte	-71.4286	0	-71.4286	0	-71.4286	0
FUCGAL14ACGLCGALGLUSIDEtg	0	71.4286	0	71.4286	0	71.4286		FUCGAL14ACGLCGALGLUSIDEtg	0	71.4286	0	71.4286	0	71.4286
FUCGALFUCGALACGLCGALGLUSIDEte	-50	0	-50	0	-50	0		FUCGALFUCGALACGLCGALGLUSIDEte	-50	0	-50	0	-50	0
FUCGALFUCGALACGLCGALGLUSIDEtg	0	50	0	50	0	50		FUCGALFUCGALACGLCGALGLUSIDEtg	0	50	0	50	0	50
FUCGALGBSIDEte	0	55.5556	0	55.5556	0	55.5556		FUCGALGBSIDEte	0	55.5556	0	55.5556	0	55.5556
FUCGALGBSIDEtg	-55.5556	0	-55.5556	0	-55.5556	0		FUCGALGBSIDEtg	-55.5556	0	-55.5556	0	-55.5556	0
FUCtly	0	50	0	50	0	50		FUCtly	0	50	0	50	0	50
FUM	-500	500	-500	500	-500	500		FUM	-500	500	-500	500	-500	500
FUMAC	0	500	0	500	0	500		FUMAC	0	500	0	500	0	500
FUMm	-500	500	-500	500	-500	500		FUMm	-500	500	-500	500	-500	500
FUMSO3tm	-500	500	-500	500	-500	500		FUMSO3tm	-500	500	-500	500	-500	500
FUMSO4tm	-500	500	-500	500	-500	500		FUMSO4tm	-500	500	-500	500	-500	500
FUMtm	-500	500	-500	500	-500	500		FUMtm	-500	500	-500	500	-500	500
FUMTSULtm	-500	500	-500	500	-500	500		FUMTSULtm	-500	500	-500	500	-500	500
FUT11g	0	55.5556	0	55.5556	0	55.5556		FUT11g	0	55.5556	0	55.5556	0	55.5556
FUT12g	0	62.5	0	62.5	0	62.5		FUT12g	0	62.5	0	62.5	0	62.5
FUT14g	0	62.5	0	62.5	0	62.5		FUT14g	0	62.5	0	62.5	0	62.5
FUT15g	0	35.7143	0	35.7143	0	35.7143		FUT15g	0	35.7143	0	35.7143	0	35.7143
FUT16g	0	38.4615	0	38.4615	0	38.4615		FUT16g	0	38.4615	0	38.4615	0	38.4615
FUT17g	0	27.7778	0	27.7778	0	27.7778		FUT17g	0	27.7778	0	27.7778	0	27.7778
FUT18g	0	25	0	25	0	25		FUT18g	0	25	0	25	0	25
FUT31g	0	71.4286	0	71.4286	0	71.4286		FUT31g	0	71.4286	0	71.4286	0	71.4286
FUT32g	0	62.5	0	62.5	0	62.5		FUT32g	0	62.5	0	62.5	0	62.5
FUT33g	0	50	0	50	0	50		FUT33g	0	50	0	50	0	50
FUT34g	0	62.5	0	62.5	0	62.5		FUT34g	0	62.5	0	62.5	0	62.5
FUT35g	0	50	0	50	0	50		FUT35g	0	50	0	50	0	50
FUT910g	0	29.4118	0	29.4118	0	29.4118		FUT910g	0	29.4118	0	29.4118	0	29.4118
FUT911g	0	29.4118	0	29.4118	0	29.4118		FUT911g	0	29.4118	0	29.4118	0	29.4118
FUT91g	0	71.4286	0	71.4286	0	71.4286		FUT91g	0	71.4286	0	71.4286	0	71.4286
FUT92g	0	62.5	0	62.5	0	62.5		FUT92g	0	62.5	0	62.5	0	62.5
FUT93g	0	62.5	0	62.5	0	62.5		FUT93g	0	62.5	0	62.5	0	62.5
FUT94g	0	38.4615	0	38.4615	0	38.4615		FUT94g	0	38.4615	0	38.4615	0	38.4615
FUT95g	0	38.4615	0	38.4615	0	38.4615		FUT95g	0	38.4615	0	38.4615	0	38.4615
FUT96g	0	41.6667	0	41.6667	0	41.6667		FUT96g	0	41.6667	0	41.6667	0	41.6667
FUT97g	0	41.6667	0	41.6667	0	41.6667		FUT97g	0	41.6667	0	41.6667	0	41.6667
FUT98g	0	45.4545	0	45.4545	0	45.4545		FUT98g	0	45.4545	0	45.4545	0	45.4545
FUT99g	0	29.4118	0	29.4118	0	29.4118		FUT99g	0	29.4118	0	29.4118	0	29.4118
G12MT1_L	0	55.5556	0	55.5556	0	55.5556		G12MT1_L	0	55.5556	0	55.5556	0	55.5556
G12MT1_U	0	55.5556	0	55.5556	0	55.5556		G12MT1_U	0	55.5556	0	55.5556	0	55.5556
G12MT2_L	0	55.5556	0	55.5556	0	55.5556		G12MT2_L	0	55.5556	0	55.5556	0	55.5556
G12MT2_U	0	55.5556	0	55.5556	0	55.5556		G12MT2_U	0	55.5556	0	55.5556	0	55.5556
G13MT_L	0	55.5556	0	55.5556	0	55.5556		G13MT_L	0	55.5556	0	55.5556	0	55.5556
G13MT_U	0	55.5556	0	55.5556	0	55.5556		G13MT_U	0	55.5556	0	55.5556	0	55.5556
G14T10g	0	7.14286	0	7.14286	0	7.14286		G14T10g	0	7.14286	0	7.14286	0	7.14286
G14T11g	0	7.14286	0	7.14286	0	7.14286		G14T11g	0	7.14286	0	7.14286	0	7.14286
G14T12g	0	7.14286	0	7.14286	0	7.14286		G14T12g	0	7.14286	0	7.14286	0	7.14286
G14T13g	0	7.14286	0	7.14286	0	7.14286		G14T13g	0	7.14286	0	7.14286	0	7.14286
G14T14g	0	7.14286	0	7.14286	0	7.14286		G14T14g	0	7.14286	0	7.14286	0	7.14286
G14T15g	0	7.14286	0	7.14286	0	7.14286		G14T15g	0	7.14286	0	7.14286	0	7.14286
G14T16g	0	7.14286	0	7.14286	0	7.14286		G14T16g	0	7.14286	0	7.14286	0	7.14286
G14T17g	0	7.14286	0	7.14286	0	7.14286		G14T17g	0	7.14286	0	7.14286	0	7.14286
G14T18g	0	19.2308	0	19.2308	0	19.2308		G14T18g	0	19.2308	0	19.2308	0	19.2308
G14T19g	0	19.2308	0	19.2308	0	19.2308		G14T19g	0	19.2308	0	19.2308	0	19.2308
G14T20g	0	19.2308	0	19.2308	0	19.2308		G14T20g	0	19.2308	0	19.2308	0	19.2308
G14T21g	0	19.2308	0	19.2308	0	19.2308		G14T21g	0	19.2308	0	19.2308	0	19.2308
G14T2g	0	20.8333	0	20.8333	0	20.8333		G14T2g	0	20.8333	0	20.8333	0	20.8333
G14T3g	0	20.8333	0	20.8333	0	20.8333		G14T3g	0	20.8333	0	20.8333	0	20.8333
G14T4g	0	20.8333	0	20.8333	0	20.8333		G14T4g	0	20.8333	0	20.8333	0	20.8333
G14T5g	0	20.8333	0	20.8333	0	20.8333		G14T5g	0	20.8333	0	20.8333	0	20.8333
G14T6g	0	7.14286	0	7.14286	0	7.14286		G14T6g	0	7.14286	0	7.14286	0	7.14286
G14T7g	0	7.14286	0	7.14286	0	7.14286		G14T7g	0	7.14286	0	7.14286	0	7.14286
G14T8g	0	7.14286	0	7.14286	0	7.14286		G14T8g	0	7.14286	0	7.14286	0	7.14286
G14T9g	0	7.14286	0	7.14286	0	7.14286		G14T9g	0	7.14286	0	7.14286	0	7.14286
G14Tg	0	45.4545	0	45.4545	0	45.4545		G14Tg	0	45.4545	0	45.4545	0	45.4545
G16MT_L	0	55.5556	0	55.5556	0	55.5556		G16MT_L	0	55.5556	0	55.5556	0	55.5556
G16MT_U	0	55.5556	0	55.5556	0	55.5556		G16MT_U	0	55.5556	0	55.5556	0	55.5556
G3PD1	-500	500	-500	500	-500	500		G3PD1	-500	500	-500	500	-500	500
G3PD2m	0	500	0	500	0	500		G3PD2m	0	500	0	500	0	500
G5SADrm	-500	500	-500	500	-500	500		G5SADrm	-500	500	-500	500	-500	500
G5SADs	0	500	0	500	0	500		G5SADs	0	500	0	500	0	500
G5SDym	0	500	0	500	0	500		G5SDym	0	500	0	500	0	500
G6PDA	0	500	0	500	0	500		G6PDA	0	500	0	500	0	500
G6PDH1rer	-500	500	-500	500	-500	500		G6PDH1rer	-500	500	-500	500	-500	500
G6PDH2r	-500	500	-500	500	-500	500		G6PDH2r	-500	500	-500	500	-500	500
G6PDH2rer	-500	500	-500	500	-500	500		G6PDH2rer	-500	500	-500	500	-500	500
G6PPer	0	500	0	500	0	500		G6PPer	0	500	0	500	0	500
G6Pter	-500	500	-500	500	-500	500		G6Pter	-500	500	-500	500	-500	500
GABAVESSEC	0	500	0	500	0	500		GABAVESSEC	0	500	0	500	0	500
GACMTRc	-31.5	31.5	-500	500	-500	500		GACMTRc	-31.5	31.5	-500	500	-500	-21
GACPAILter	0	0	0	0	0	0		GACPAILter	0	0	0	0	0	0
GAL3ST11	0	500	0	500	0	500		GAL3ST11	0	500	0	500	0	500
GAL3ST12	0	499.77	0	499.77	0	499.77		GAL3ST12	0	499.77	0	499.77	0	499.77
GALACGLCGALGBSIDEte	0	41.6667	0	41.6667	0	41.6667		GALACGLCGALGBSIDEte	0	41.6667	0	41.6667	0	41.6667
GALACGLCGALGBSIDEtg	-41.6667	0	-41.6667	0	-41.6667	0		GALACGLCGALGBSIDEtg	-41.6667	0	-41.6667	0	-41.6667	0
GALASE10ly	0	22.2969	0	22.2969	0	22.2969		GALASE10ly	0	22.2969	0	22.2969	0	22.2969
GALASE11ly	0	22.2969	0	22.2969	0	22.2969		GALASE11ly	0	22.2969	0	22.2969	0	22.2969
GALASE12ly	0	22.2969	0	22.2969	0	22.2969		GALASE12ly	0	22.2969	0	22.2969	0	22.2969
GALASE13ly	0	22.2969	0	22.2969	0	22.2969		GALASE13ly	0	22.2969	0	22.2969	0	22.2969
GALASE14ly	0	22.2969	0	22.2969	0	22.2969		GALASE14ly	0	22.2969	0	22.2969	0	22.2969
GALASE15ly	0	22.2969	0	22.2969	0	22.2969		GALASE15ly	0	22.2969	0	22.2969	0	22.2969
GALASE16ly	0	20.8333	0	20.8333	0	20.8333		GALASE16ly	0	20.8333	0	20.8333	0	20.8333
GALASE17ly	0	20.8333	0	20.8333	0	20.8333		GALASE17ly	0	20.8333	0	20.8333	0	20.8333
GALASE18ly	0	20.8333	0	20.8333	0	20.8333		GALASE18ly	0	20.8333	0	20.8333	0	20.8333
GALASE19ly	0	83.3333	0	83.3333	0	83.3333		GALASE19ly	0	83.3333	0	83.3333	0	83.3333
GALASE1ly	0	55.5556	0	55.5556	0	55.5556		GALASE1ly	0	55.5556	0	55.5556	0	55.5556
GALASE20ly	0	20.8333	0	20.8333	0	20.8333		GALASE20ly	0	20.8333	0	20.8333	0	20.8333
GALASE3ly	0	22.2969	0	22.2969	0	22.2969		GALASE3ly	0	22.2969	0	22.2969	0	22.2969
GALASE4ly	0	22.2969	0	22.2969	0	22.2969		GALASE4ly	0	22.2969	0	22.2969	0	22.2969
GALASE5ly	0	22.2969	0	22.2969	0	22.2969		GALASE5ly	0	22.2969	0	22.2969	0	22.2969
GALASE6ly	0	22.2969	0	22.2969	0	22.2969		GALASE6ly	0	22.2969	0	22.2969	0	22.2969
GALASE7ly	0	22.2969	0	22.2969	0	22.2969		GALASE7ly	0	22.2969	0	22.2969	0	22.2969
GALASE8ly	0	22.2969	0	22.2969	0	22.2969		GALASE8ly	0	22.2969	0	22.2969	0	22.2969
GALASE9ly	0	22.2969	0	22.2969	0	22.2969		GALASE9ly	0	22.2969	0	22.2969	0	22.2969
GALC	0	499.77	0	499.77	0	499.77		GALC	0	499.77	0	499.77	0	499.77
GALFUC12GAL14ACGLCGALGLUSIDEte	-55.5556	0	-55.5556	0	-55.5556	0		GALFUC12GAL14ACGLCGALGLUSIDEte	-55.5556	0	-55.5556	0	-55.5556	0
GALFUC12GAL14ACGLCGALGLUSIDEtg	0	55.5556	0	55.5556	0	55.5556		GALFUC12GAL14ACGLCGALGLUSIDEtg	0	55.5556	0	55.5556	0	55.5556
GALFUCGALACGLCGAL14ACGLCGALGLUSIDEte	-38.4615	0	-38.4615	0	-38.4615	0		GALFUCGALACGLCGAL14ACGLCGALGLUSIDEte	-38.4615	0	-38.4615	0	-38.4615	0
GALFUCGALACGLCGAL14ACGLCGALGLUSIDEtg	0	38.4615	0	38.4615	0	38.4615		GALFUCGALACGLCGAL14ACGLCGALGLUSIDEtg	0	38.4615	0	38.4615	0	38.4615
GALGALFUCFUCGALACGLCGALACGLCGAL14ACGLCGALGLUSIDEte	-25	0	-25	0	-25	0		GALGALFUCFUCGALACGLCGALACGLCGAL14ACGLCGALGLUSIDEte	-25	0	-25	0	-25	0
GALGALFUCFUCGALACGLCGALACGLCGAL14ACGLCGALGLUSIDEtg	0	25	0	25	0	25		GALGALFUCFUCGALACGLCGALACGLCGAL14ACGLCGALGLUSIDEtg	0	25	0	25	0	25
GALGALGALTHCRMte	0	50	0	50	0	50		GALGALGALTHCRMte	0	50	0	50	0	50
GALGALGALTHCRMtg	-50	0	-50	0	-50	0		GALGALGALTHCRMtg	-50	0	-50	0	-50	0
GALGLUSIDEtg	-250	0	-250	0	-250	0		GALGLUSIDEtg	-250	0	-250	0	-250	0
GALGLUSIDEtl	0	250	0	250	0	250		GALGLUSIDEtl	0	250	0	250	0	250
GALGT1	0	62.5	0	62.5	0	62.5		GALGT1	0	62.5	0	62.5	0	62.5
GALGT2	0	55.5556	0	55.5556	0	55.5556		GALGT2	0	55.5556	0	55.5556	0	55.5556
GALGT3	0	50	0	50	0	50		GALGT3	0	50	0	50	0	50
GALGT4	0	45.4545	0	45.4545	0	45.4545		GALGT4	0	45.4545	0	45.4545	0	45.4545
GALK	0	500	0	500	0	500		GALK	0	500	0	500	0	500
GALNTg	0	83.3333	0	83.3333	0	83.3333		GALNTg	0	83.3333	0	83.3333	0	83.3333
GALSIDEtg	-250	500	-250	500	-250	500		GALSIDEtg	-250	500	-250	500	-250	500
GALSIDEtl	-500	499.77	-500	499.77	-500	499.77		GALSIDEtl	-500	499.77	-500	499.77	-500	499.77
GALT	-500	500	-500	500	-500	500		GALT	-500	500	-500	500	-500	500
GALt1r	-500	500	-500	500	-500	500		GALt1r	-500	500	-500	500	-500	500
GALt2_2	-500	500	-500	500	-500	500		GALt2_2	-500	500	-500	500	-500	500
GALt4	-500	500	-500	500	-500	500		GALt4	-500	500	-500	500	-500	500
GALtly	0	500	0	500	0	500		GALtly	0	500	0	500	0	500
GALU	-500	500	-500	500	-500	500		GALU	-500	500	-500	500	-500	500
GAMt1r	0	500	0	500	0	500		GAMt1r	0	500	0	500	0	500
GAMYe	0	500	0	500	0	500		GAMYe	0	500	0	500	0	500
GAO1g	0	125	0	125	0	125		GAO1g	0	125	0	125	0	125
GAO2g	0	100	0	100	0	100		GAO2g	0	100	0	100	0	100
GAPD	-500	500	-500	500	-500	500		GAPD	-500	500	-500	500	-500	500
GARFT	0	263.605	0	263.605	0	497.855		GARFT	0	497.855	0	497.855	0	497.855
GASNASE2ly	0	55.5556	0	55.5556	0	55.5556		GASNASE2ly	0	55.5556	0	55.5556	0	55.5556
GASNASE3ly	0	22.2969	0	22.2969	0	22.2969		GASNASE3ly	0	22.2969	0	22.2969	0	22.2969
GASNASEly	0	55.5556	0	55.5556	0	55.5556		GASNASEly	0	55.5556	0	55.5556	0	55.5556
GBA	0	500	0	500	0	500		GBA	0	500	0	500	0	500
GBAl	0	250	0	250	0	250		GBAl	0	250	0	250	0	250
GBGT1	0	62.5	0	62.5	0	62.5		GBGT1	0	62.5	0	62.5	0	62.5
GBSIDEte	0	62.5	0	62.5	0	62.5		GBSIDEte	0	62.5	0	62.5	0	62.5
GBSIDEtl	-62.5	0	-62.5	0	-62.5	0		GBSIDEtl	-62.5	0	-62.5	0	-62.5	0
GCALDD	0	500	0	500	0	500		GCALDD	0	500	0	500	0	500
GCC2am	0	500	0	500	0	500		GCC2am	0	500	0	500	0	500
GCC2bim	0	500	0	500	0	500		GCC2bim	0	500	0	500	0	500
GCC2cm	0	500	0	500	0	500		GCC2cm	0	500	0	500	0	500
GCCam	0	500	0	500	0	500		GCCam	0	500	0	500	0	500
GCCbim	0	500	0	500	0	500		GCCbim	0	500	0	500	0	500
GCCcm	0	500	0	500	0	500		GCCcm	0	500	0	500	0	500
GCHOLAt	-500	500	-500	500	-500	500		GCHOLAt	-500	500	-500	500	-500	500
GCHOLAt2	0	500	0	500	0	500		GCHOLAt2	0	500	0	500	0	500
GCHOLAt3	0	500	0	500	0	500		GCHOLAt3	0	500	0	500	0	500
GCHOLAte	-500	500	-500	500	-500	500		GCHOLAte	-500	500	-500	500	-500	500
GCHOLAtx	0	500	0	500	0	500		GCHOLAtx	0	500	0	500	0	500
GCNTg	0	25	0	25	0	25		GCNTg	0	25	0	25	0	25
GD1B2te	0	62.5	0	62.5	0	62.5		GD1B2te	0	62.5	0	62.5	0	62.5
GD1B2tg	-62.5	0	-62.5	0	-62.5	0		GD1B2tg	-62.5	0	-62.5	0	-62.5	0
GD1Cte	0	62.5	0	62.5	0	62.5		GD1Cte	0	62.5	0	62.5	0	62.5
GD1Ctg	-62.5	0	-62.5	0	-62.5	0		GD1Ctg	-62.5	0	-62.5	0	-62.5	0
GDPFUCtg	0	125	0	125	0	125		GDPFUCtg	0	125	0	125	0	125
GDPtg	-125	0	-125	0	-125	0		GDPtg	-125	0	-125	0	-125	0
GF6PTA	0	500	0	500	0	500		GF6PTA	0	500	0	500	0	500
GFUCS	0	125	0	125	0	125		GFUCS	0	125	0	125	0	125
GGH_10FTHF5GLUe	0	500	0	500	0	500		GGH_10FTHF5GLUe	0	500	0	500	0	500
GGH_10FTHF5GLUl	0	125	0	125	0	125		GGH_10FTHF5GLUl	0	125	0	125	0	125
GGH_10FTHF6GLUe	0	500	0	500	0	500		GGH_10FTHF6GLUe	0	500	0	500	0	500
GGH_10FTHF6GLUl	0	100	0	100	0	100		GGH_10FTHF6GLUl	0	100	0	100	0	100
GGH_10FTHF7GLUe	0	500	0	500	0	500		GGH_10FTHF7GLUe	0	500	0	500	0	500
GGH_10FTHF7GLUl	0	83.3333	0	83.3333	0	83.3333		GGH_10FTHF7GLUl	0	83.3333	0	83.3333	0	83.3333
GGH_5DHFe	0	500	0	500	0	500		GGH_5DHFe	0	500	0	500	0	500
GGH_5DHFl	0	125	0	125	0	125		GGH_5DHFl	0	125	0	125	0	125
GGH_5THFe	0	500	0	500	0	500		GGH_5THFe	0	500	0	500	0	500
GGH_5THFl	0	125	0	125	0	125		GGH_5THFl	0	125	0	125	0	125
GGH_6DHFe	0	500	0	500	0	500		GGH_6DHFe	0	500	0	500	0	500
GGH_6DHFl	0	100	0	100	0	100		GGH_6DHFl	0	100	0	100	0	100
GGH_6THFe	0	500	0	500	0	500		GGH_6THFe	0	500	0	500	0	500
GGH_6THFl	0	100	0	100	0	100		GGH_6THFl	0	100	0	100	0	100
GGH_7DHFe	0	500	0	500	0	500		GGH_7DHFe	0	500	0	500	0	500
GGH_7DHFl	0	83.3333	0	83.3333	0	83.3333		GGH_7DHFl	0	83.3333	0	83.3333	0	83.3333
GGH_7THFe	0	500	0	500	0	500		GGH_7THFe	0	500	0	500	0	500
GGH_7THFl	0	83.3333	0	83.3333	0	83.3333		GGH_7THFl	0	83.3333	0	83.3333	0	83.3333
GGLUCT	0	500	0	500	0	500		GGLUCT	0	500	0	500	0	500
GGNG	0	90.9091	0	90.9091	0	90.9091		GGNG	0	90.9091	0	90.9091	0	90.9091
GGT5r	0	500	0	500	0	500		GGT5r	0	500	0	500	0	500
GGT6	-500	500	-500	500	-500	500		GGT6	-500	500	-500	500	-500	500
GHMT2r	-500	500	-500	500	-500	500		GHMT2r	-500	500	-500	500	-500	500
GHMT2rm	0	500	0	500	0	500		GHMT2rm	0	500	0	500	0	500
GK1	-499.525	500	-499.525	500	-499.525	500		GK1	-499.525	500	-499.525	500	-499.525	500
GLACter	-500	0	-500	0	-500	0		GLACter	-500	0	-500	0	-500	0
GLAl	0	500	0	500	0	500		GLAl	0	500	0	500	0	500
GLB1	0	250	0	250	0	250		GLB1	0	250	0	250	0	250
GLBRAN	0	90.9091	0	90.9091	0	90.9091		GLBRAN	0	90.9091	0	90.9091	0	90.9091
GLCAASE1ly	0	0	0	0	0	0		GLCAASE1ly	0	0	0	0	0	0
GLCAASE4ly	0	0	0	0	0	0		GLCAASE4ly	0	0	0	0	0	0
GLCAASE5ly	0	0	0	0	0	0		GLCAASE5ly	0	0	0	0	0	0
GLCAASE6ly	0	0	0	0	0	0		GLCAASE6ly	0	0	0	0	0	0
GLCAASE7ly	0	0	0	0	0	0		GLCAASE7ly	0	0	0	0	0	0
GLCAASE8ly	0	250	0	250	0	250		GLCAASE8ly	0	250	0	250	0	250
GLCAASE9ly	0	250	0	250	0	250		GLCAASE9ly	0	250	0	250	0	250
GLCMter	0	500	0	500	0	500		GLCMter	0	500	0	500	0	500
GLCNACASE1ly	0	0	0	0	0	0		GLCNACASE1ly	0	0	0	0	0	0
GLCNACASE2ly	0	0	0	0	0	0		GLCNACASE2ly	0	0	0	0	0	0
GLCNACASE3ly	0	0	0	0	0	0		GLCNACASE3ly	0	0	0	0	0	0
GLCNACASE4ly	0	0	0	0	0	0		GLCNACASE4ly	0	0	0	0	0	0
GLCNACASE5ly	0	0	0	0	0	0		GLCNACASE5ly	0	0	0	0	0	0
GLCNACPT_L	0	55.5556	0	55.5556	0	55.5556		GLCNACPT_L	0	55.5556	0	55.5556	0	55.5556
GLCNACPT_U	0	55.5556	0	55.5556	0	55.5556		GLCNACPT_U	0	55.5556	0	55.5556	0	55.5556
GLCNACT_L	0	55.5556	0	55.5556	0	55.5556		GLCNACT_L	0	55.5556	0	55.5556	0	55.5556
GLCNACT_U	0	55.5556	0	55.5556	0	55.5556		GLCNACT_U	0	55.5556	0	55.5556	0	55.5556
GLCt1r	-500	500	-500	500	-500	500		GLCt1r	-500	500	-500	500	-500	500
GLCt2_2	-500	500	-500	500	-500	500		GLCt2_2	-500	500	-500	500	-500	500
GLCt4	-500	500	-500	500	-500	500		GLCt4	-500	500	-500	500	-500	500
GLCter	-500	500	-500	500	-500	500		GLCter	-500	500	-500	500	-500	500
GLCtg	0	250	0	250	0	250		GLCtg	0	250	0	250	0	250
GLCtly	0	250	0	250	0	250		GLCtly	0	250	0	250	0	250
GLCURter	0	500	0	500	0	500		GLCURter	0	500	0	500	0	500
GLCURtly	-500	0	-500	0	-500	0		GLCURtly	-500	0	-500	0	-500	0
GLDBRAN	0	90.9091	0	90.9091	0	90.9091		GLDBRAN	0	90.9091	0	90.9091	0	90.9091
GLGNS1	0	90.9091	0	90.9091	0	90.9091		GLGNS1	0	90.9091	0	90.9091	0	90.9091
GLNALANaEx	0	500	0	500	0	500		GLNALANaEx	0	500	0	500	0	500
GLNASNNaEx	0	500	0	500	0	500		GLNASNNaEx	0	500	0	500	0	500
GLNCYSNaEx	0	500	0	500	0	500		GLNCYSNaEx	0	500	0	500	0	500
GLNLASEer	-500	0	-500	0	-500	0		GLNLASEer	-500	0	-500	0	-500	0
GLNS	0	500	0	500	0	500		GLNS	0	500	0	500	0	500
GLNSERNaEx	0	500	0	500	0	500		GLNSERNaEx	0	500	0	500	0	500
GLNt4	0	500	0	500	0	500		GLNt4	0	500	0	500	0	500
GLNTHRNaEx	0	500	0	500	0	500		GLNTHRNaEx	0	500	0	500	0	500
GLNtm	0	500	0	500	0	500		GLNtm	0	500	0	500	0	500
GLNtN1	-500	500	-500	500	-500	500		GLNtN1	-500	500	-500	500	-500	500
GLPASE1	0	90.9091	0	90.9091	0	90.9091		GLPASE1	0	90.9091	0	90.9091	0	90.9091
GLPASE2	0	90.9091	0	90.9091	0	90.9091		GLPASE2	0	90.9091	0	90.9091	0	90.9091
GLRASE	-500	0	-500	0	-500	0		GLRASE	-500	0	-500	0	-500	0
GLU5Km	0	500	0	500	0	500		GLU5Km	0	500	0	500	0	500
GLUCYS	0	500	0	500	0	500		GLUCYS	0	500	0	500	0	500
GLUDC	0	500	0	500	0	500		GLUDC	0	500	0	500	0	500
GLUDxm	-500	500	-500	500	-500	500		GLUDxm	-500	500	-500	500	-500	500
GLUDym	-500	500	-500	500	-500	500		GLUDym	-500	500	-500	500	-500	500
GluForTx	0	500	0	500	0	500		GluForTx	0	500	0	500	0	456.337
GLUNm	0	500	0	500	0	500		GLUNm	0	500	0	500	0	500
GLUPRT	0	263.605	0	263.605	0	497.855		GLUPRT	0	497.855	0	497.855	0	497.855
GLUt2m	-500	500	-500	500	-500	500		GLUt2m	-500	500	-500	500	-500	500
GLUt6	0	500	0	500	0	500		GLUt6	0	500	0	500	0	500
GLUt7l	0	500	0	500	0	500		GLUt7l	0	500	0	500	0	500
GLUTCOADHm	0	500	0	500	0	500		GLUTCOADHm	0	500	0	500	0	500
GLUtr	-500	0	-500	0	-500	0		GLUtr	-500	0	-500	0	-500	0
GLUVESSEC	0	500	0	500	0	500		GLUVESSEC	0	500	0	500	0	500
GLXO1	0	500	0	500	0	500		GLXO1	0	500	0	500	0	500
GLXO2p	0	500	0	500	0	500		GLXO2p	0	500	0	500	0	500
GLXtm	-500	500	-500	500	-500	500		GLXtm	-500	500	-500	500	-500	500
GLXtp	-500	500	-500	500	-500	500		GLXtp	-500	500	-500	500	-500	500
GLYAMDTRc	-31.5	31.5	-500	500	-500	500		GLYAMDTRc	-31.5	31.5	-500	500	-500	-21
GLYATm	0	500	0	500	0	500		GLYATm	0	500	0	500	0	500
GLYBt4_2_r	-500	500	4.66667	500	4.66667	500		GLYBt4_2_r	4.66667	500	-7	7	-500	500
GLYBtm	0	500	0	495.333	0	495.333		GLYBtm	0	495.333	0	500	0	500
GLYC3Ptm	0	500	0	500	0	500		GLYC3Ptm	0	500	0	500	0	500
GLYCK2	0	500	0	500	0	500		GLYCK2	0	500	0	500	0	500
GLYCLTDy	0	500	0	500	0	500		GLYCLTDy	0	500	0	500	0	500
GLYCLTtp	0	500	0	500	0	500		GLYCLTtp	0	500	0	500	0	500
GLYC_St	0	500	0	500	0	500		GLYC_St	0	500	0	500	0	500
GLYCt	-500	500	-500	500	-500	500		GLYCt	-500	500	-500	500	-500	500
GLYCtm	0	500	0	500	0	500		GLYCtm	0	500	0	500	0	500
GLYCTO1p	0	500	0	500	0	500		GLYCTO1p	0	500	0	500	0	500
GLYK	0	500	0	500	0	500		GLYK	0	500	0	500	0	500
GLYKm	0	500	0	500	0	500		GLYKm	0	500	0	500	0	500
GLYOp	0	500	0	500	0	500		GLYOp	0	500	0	500	0	500
GLYOX	0	500	0	500	0	500		GLYOX	0	500	0	500	0	500
GLYt2r	-500	500	-500	500	-500	500		GLYt2r	-500	500	-500	500	-500	500
GLYt4	0	500	0	500	0	500		GLYt4	0	500	0	500	0	500
GLYt7_211_r	-500	500	-500	500	-500	500		GLYt7_211_r	-500	500	-500	500	-500	500
GLYtm	-500	500	-500	500	-500	500		GLYtm	-500	500	-500	500	-500	500
GLYtp	-500	500	-500	500	-500	500		GLYtp	-500	500	-500	500	-500	500
GLYVESSEC	0	500	0	500	0	500		GLYVESSEC	0	500	0	500	0	500
GMAND	0	125	0	125	0	125		GMAND	0	125	0	125	0	125
GMPR	0	500	0	500	0	500		GMPR	0	500	0	500	0	500
GMPS2	0	500	0	500	0	500		GMPS2	0	500	0	500	0	500
GMPtg	0	125	0	125	0	125		GMPtg	0	125	0	125	0	125
GMPtn	-500	0	-500	0	-500	0		GMPtn	-500	0	-500	0	-500	0
GND	0	500	0	500	0	500		GND	0	500	0	500	0	500
GNDer	0	500	0	500	0	500		GNDer	0	500	0	500	0	500
GNMT	0	500	0	495.333	0	495.333		GNMT	0	495.333	0	500	0	500
GP1CALPHAte	0	45.4545	0	45.4545	0	45.4545		GP1CALPHAte	0	45.4545	0	45.4545	0	45.4545
GP1CALPHAtg	-45.4545	0	-45.4545	0	-45.4545	0		GP1CALPHAtg	-45.4545	0	-45.4545	0	-45.4545	0
GP1Cte	0	45.4545	0	45.4545	0	45.4545		GP1Cte	0	45.4545	0	45.4545	0	45.4545
GP1Ctg	-45.4545	0	-45.4545	0	-45.4545	0		GP1Ctg	-45.4545	0	-45.4545	0	-45.4545	0
GPAM_hs	0	500	0	500	0	500		GPAM_hs	0	500	0	500	0	500
GPDDA1	0	500	0	500	0	500		GPDDA1	0	500	0	500	0	500
GPIAT	0	0	0	0	0	0		GPIAT	0	0	0	0	0	0
GPIDA2er	0	0	0	0	0	0		GPIDA2er	0	0	0	0	0	0
GPIDAer	0	0	0	0	0	0		GPIDAer	0	0	0	0	0	0
GPIMTer_L	0	0	0	0	0	0		GPIMTer_L	0	0	0	0	0	0
GPIMTer_U	0	0	0	0	0	0		GPIMTer_U	0	0	0	0	0	0
GQ1BALPHAte	0	50	0	50	0	50		GQ1BALPHAte	0	50	0	50	0	50
GQ1BALPHAtg	-50	0	-50	0	-50	0		GQ1BALPHAtg	-50	0	-50	0	-50	0
GQ1Bte	0	50	0	50	0	50		GQ1Bte	0	50	0	50	0	50
GQ1Btg	-50	0	-50	0	-50	0		GQ1Btg	-50	0	-50	0	-50	0
GRTT	0	238.889	0	238.889	0	238.889		GRTT	0	238.889	0	238.889	0	238.889
GRTTx	0	238.889	0	238.889	0	238.889		GRTTx	0	238.889	0	238.889	0	238.889
GSNt	-500	500	-500	500	-500	500		GSNt	-500	500	-500	500	-500	500
GSNt4	0	500	0	500	0	500		GSNt4	0	500	0	500	0	500
GT1Ate	0	55.5556	0	55.5556	0	55.5556		GT1Ate	0	55.5556	0	55.5556	0	55.5556
GT1Atg	-55.5556	0	-55.5556	0	-55.5556	0		GT1Atg	-55.5556	0	-55.5556	0	-55.5556	0
GTHDH	0	500	0	500	0	500		GTHDH	0	500	0	500	0	500
GTHO	0	500	0	500	0	500		GTHO	0	500	0	500	0	500
GTHOm	0	500	0	500	0	500		GTHOm	0	500	0	500	0	500
GTHP	0	500	0	500	0	500		GTHP	0	500	0	500	0	500
GTHPe	0	500	0	500	0	500		GTHPe	0	500	0	500	0	500
GTHPm	0	500	0	500	0	500		GTHPm	0	500	0	500	0	500
GTHRDt	-500	500	-500	500	-500	500		GTHRDt	-500	500	-500	500	-500	500
GTHRDtr	0	500	0	500	0	500		GTHRDtr	0	500	0	500	0	500
GTHS	0	500	0	500	0	500		GTHS	0	500	0	500	0	500
GTMLTe	0	500	0	500	0	500		GTMLTe	0	500	0	500	0	500
GUACYC	0	500	0	500	0	500		GUACYC	0	500	0	500	0	500
GUAD	0	500	0	500	0	500		GUAD	0	500	0	500	0	500
GUAPRT	0	500	0	500	0	500		GUAPRT	0	500	0	500	0	500
GUAt	-500	500	-500	500	-500	500		GUAt	-500	500	-500	500	-500	500
GULLACter	0	500	0	500	0	500		GULLACter	0	500	0	500	0	500
GULN3D	0	500	0	500	0	500		GULN3D	0	500	0	500	0	500
GULNDer	-500	500	-500	500	-500	500		GULNDer	-500	500	-500	500	-500	500
GULNter	0	500	0	500	0	500		GULNter	0	500	0	500	0	500
GUR1PP	0	500	0	500	0	500		GUR1PP	0	500	0	500	0	500
H2CO3D	-500	500	-500	500	-500	500		H2CO3D	-500	500	-500	500	-500	500
H2ETer	0	0	0	0	0	0		H2ETer	0	0	0	0	0	0
H2MTer_L	0	0	0	0	0	0		H2MTer_L	0	0	0	0	0	0
H2MTer_U	0	0	0	0	0	0		H2MTer_U	0	0	0	0	0	0
H2O2syn	0	500	0	500	0	500		H2O2syn	0	500	0	500	0	500
H2O2t	-500	500	-500	500	-500	500		H2O2t	-500	500	-500	500	-500	500
H2O2tly	0	500	0	500	0	500		H2O2tly	0	500	0	500	0	500
H2O2tm	0	500	0	500	0	500		H2O2tm	0	500	0	500	0	500
H2O2tn	-250	0	-250	0	-250	0		H2O2tn	-250	0	-250	0	-250	0
H2O2tp	-500	500	-500	500	-500	500		H2O2tp	-500	500	-500	500	-500	500
H2Ot	-500	500	-500	500	-500	500		H2Ot	-500	500	-500	500	-500	500
H2Oter	-500	500	-500	500	-500	500		H2Oter	-500	500	-500	500	-500	500
H2Otg	0	500	0	500	0	500		H2Otg	0	500	0	500	0	500
H2Otly	-500	500	-500	500	-500	500		H2Otly	-500	500	-500	500	-500	500
H2Otm	-500	500	-500	500	-500	500		H2Otm	-500	500	-500	500	-500	500
H2Otn	-500	500	-500	500	-500	500		H2Otn	-500	500	-500	500	-500	500
H2Otp	-500	500	-500	500	-500	500		H2Otp	-500	500	-500	500	-500	500
H3ETer	0	0	0	0	0	0		H3ETer	0	0	0	0	0	0
H3MTer_L	0	0	0	0	0	0		H3MTer_L	0	0	0	0	0	0
H3MTer_U	0	0	0	0	0	0		H3MTer_U	0	0	0	0	0	0
H4ET3er	0	0	0	0	0	0		H4ET3er	0	0	0	0	0	0
H4ETer	0	0	0	0	0	0		H4ETer	0	0	0	0	0	0
H5MTer_L	0	0	0	0	0	0		H5MTer_L	0	0	0	0	0	0
H5MTer_U	0	0	0	0	0	0		H5MTer_U	0	0	0	0	0	0
H6_ET2er	0	0	0	0	0	0		H6_ET2er	0	0	0	0	0	0
H6ET3er	0	0	0	0	0	0		H6ET3er	0	0	0	0	0	0
H6_ETer	0	0	0	0	0	0		H6_ETer	0	0	0	0	0	0
H6MTer_L	0	0	0	0	0	0		H6MTer_L	0	0	0	0	0	0
H6MTer_U	0	0	0	0	0	0		H6MTer_U	0	0	0	0	0	0
H7ET2er	0	0	0	0	0	0		H7ET2er	0	0	0	0	0	0
H7_ETer	0	0	0	0	0	0		H7_ETer	0	0	0	0	0	0
H7MTer_L	0	0	0	0	0	0		H7MTer_L	0	0	0	0	0	0
H7MTer_U	0	0	0	0	0	0		H7MTer_U	0	0	0	0	0	0
H7_TAer	0	0	0	0	0	0		H7_TAer	0	0	0	0	0	0
H8TAer	0	0	0	0	0	0		H8TAer	0	0	0	0	0	0
HACD1m	-500	500	-500	500	-500	500		HACD1m	-500	500	-500	500	-500	500
HACD9m	-500	500	-500	500	-500	500		HACD9m	-500	500	-500	500	-500	500
HAS1	0	500	0	500	0	500		HAS1	0	500	0	500	0	500
HAS2	0	500	0	500	0	500		HAS2	0	500	0	500	0	500
HAtly	0	250	0	250	0	250		HAtly	0	250	0	250	0	250
HBZOPT10m	0	83.3333	0	83.3333	0	83.3333		HBZOPT10m	0	83.3333	0	83.3333	0	83.3333
HCO3_CLt	-500	500	-500	500	-500	500		HCO3_CLt	-500	500	-500	500	-500	500
HCOUMARINte	-500	0	-500	0	-500	0		HCOUMARINte	-500	0	-500	0	-500	0
HDCAter	0	500	0	500	0	500		HDCAter	0	500	0	500	0	500
HDCAtr	-500	500	-500	500	-500	500		HDCAtr	-500	500	-500	500	-500	500
HDCEAtr	-500	500	-500	500	-500	500		HDCEAtr	-500	500	-500	500	-500	500
HDD2COAtx	-500	392.857	-500	392.857	-500	392.857		HDD2COAtx	-500	392.857	-500	392.857	-500	392.857
HESTRATRIOLte	0	500	0	500	0	500		HESTRATRIOLte	0	500	0	500	0	500
HESTRATRIOLtr	-500	0	-500	0	-500	0		HESTRATRIOLtr	-500	0	-500	0	-500	0
HEX1	0	500	0	500	0	500		HEX1	0	500	0	500	0	500
HEX10	0	500	0	500	0	500		HEX10	0	500	0	500	0	500
HEX4	0	500	0	500	0	500		HEX4	0	500	0	500	0	500
HEX7	0	500	0	500	0	500		HEX7	0	500	0	500	0	500
HEXCCOAtx	0	500	0	500	0	500		HEXCCOAtx	0	500	0	500	0	500
HEXCt	0	500	0	500	0	500		HEXCt	0	500	0	500	0	500
HGNTOR	0	500	0	500	0	500		HGNTOR	0	500	0	500	0	500
HIBDm	0	500	0	500	0	500		HIBDm	0	481.36	0	500	0	500
HISD	0	500	0	500	0	500		HISD	0	500	0	500	0	456.337
HISDC	0	500	0	500	0	500		HISDC	0	500	0	500	0	456.337
HISt4	0	500	0	500	0	500		HISt4	0	500	0	500	0	500
HISTAtu	-500	500	-500	500	-500	500		HISTAtu	-500	500	-500	500	-500	500
HISTAVESSEC	0	500	0	500	0	500		HISTAVESSEC	0	500	0	500	0	500
HIStiDF	0	500	0	500	0	500		HIStiDF	0	500	0	500	0	500
HIStN1	-500	500	-500	500	-500	500		HIStN1	-500	500	-500	500	-500	500
HKt	0	500	0	500	0	500		HKt	0	500	0	500	0	500
HKYNH	0	500	0	500	0	500		HKYNH	0	500	0	500	0	500
HMBS	0	62.5	0	62.5	0	62.5		HMBS	0	62.5	0	62.5	0	62.5
HMGCOASi	0	500	0	500	0	500		HMGCOASi	0	500	0	500	0	500
HMGCOASim	0	500	0	500	0	500		HMGCOASim	0	500	0	500	0	500
HMGCOAtm	-500	500	-500	500	-500	500		HMGCOAtm	-500	500	-500	500	-500	500
HMGCOAtx	-500	500	-500	500	-500	500		HMGCOAtx	-500	500	-500	500	-500	500
HMGLm	0	500	0	500	0	500		HMGLm	0	500	0	500	0	500
HMGLx	0	500	0	500	0	500		HMGLx	0	500	0	500	0	500
HOMt4	0	500	0	500	0	500		HOMt4	0	500	0	500	0	500
HOXG	0	500	0	500	0	500		HOXG	0	500	0	500	0	500
HPACtr	0	500	0	500	0	500		HPACtr	0	500	0	500	0	500
HPCLx	0	416.667	0	416.667	0	416.667		HPCLx	0	416.667	0	416.667	0	416.667
HPDCACRNCPT1	0	357.143	0	355.81	0	355.81		HPDCACRNCPT1	0	355.81	0	357.143	0	357.143
HPDCACRNCPT2	0	357.143	0	355.81	0	355.81		HPDCACRNCPT2	0	355.81	0	357.143	0	357.143
HPDCACRNt	0	357.143	0	355.81	0	355.81		HPDCACRNt	0	355.81	0	357.143	0	357.143
HPDCAt	0	357.143	0	355.81	0	355.81		HPDCAt	0	355.81	0	357.143	0	357.143
HPYRDC	0	500	0	500	0	500		HPYRDC	0	500	0	500	0	500
HPYRR2x	0	250	0	250	0	250		HPYRR2x	0	250	0	250	0	250
HPYRRy	0	500	0	500	0	500		HPYRRy	0	500	0	500	0	500
HPYRtp	-500	0	-500	0	-500	0		HPYRtp	-500	0	-500	0	-500	0
HRETNtn	0	0	0	0	0	0		HRETNtn	0	0	0	0	0	0
HS1ly	0	0	0	0	0	0		HS1ly	0	0	0	0	0	0
HS2ly	0	0	0	0	0	0		HS2ly	0	0	0	0	0	0
HS3ly	0	0	0	0	0	0		HS3ly	0	0	0	0	0	0
HS4ly	0	0	0	0	0	0		HS4ly	0	0	0	0	0	0
HSAT1ly	0	0	0	0	0	0		HSAT1ly	0	0	0	0	0	0
HSAT2ly	0	0	0	0	0	0		HSAT2ly	0	0	0	0	0	0
HSAT3ly	0	0	0	0	0	0		HSAT3ly	0	0	0	0	0	0
HSAT4ly	0	0	0	0	0	0		HSAT4ly	0	0	0	0	0	0
HSD11B1r	-500	500	-500	500	-500	500		HSD11B1r	-500	500	-500	500	-500	500
[truncated: 3,329 more rows]

## Sheet: SupplTable4
Supplementary table 4: comparisons between time points - reactions with Jaccard distance <1
d0 vs. d7 - LIVER				d7 vs. d60 - LIVER				d0 vs. d7 - INTESTINE				d7 vs. d60 - INTESTINE
ID in Recon2	equation	J		ID in Recon2	equation	J		ID in Recon2	equation	J		ID in Recon2	equation	J
EX_chol(e)	Choline <=>	0.0197554		EX_ac(e)	acetate <=>	0.042		EX_glyb(e)	glycine betaine <=>	0.00460224		EX_glyb(e)	glycine betaine <=>	0.014
EX_cit(e)	Citrate <=>	0.0197554		EX_val_L(e)	L-valine <=>	0.0421958		GLYBt4_2_r	2 Sodium + glycine betaine <=> 2 Sodium + glycine betaine	0.00460224		GLYBt4_2_r	2 Sodium + glycine betaine <=> 2 Sodium + glycine betaine	0.014
EX_met_L(e)	L-methionine <=>	0.0197554		CHOLPtr	cholp[e] <=> choline phosphate(1-)	0.063		EX_val_L(e)	L-valine <=>	0.0135564		EX_succ(e)	Succinate <=>	0.0315
EX_leu_L(e)	L-leucine <=>	0.021		ETHAtr	etha[e] <=> etha[c]	0.063		ETHAtr	etha[e] <=> etha[c]	0.0197554		SUCCt4_2	2 Sodium + Succinate <=> 2 Sodium + Succinate	0.0315
EX_ac(e)	acetate <=>	0.042		EX_cholp(e)	cholp[e] <=>	0.063		EX_etha(e)	etha[e] <=>	0.0197554		EX_his_L(e)	L-histidine <=>	0.0374107
EX_ile_L(e)	L-isoleucine <=>	0.042		EX_cit(e)	Citrate <=>	0.063		EX_pyr(e)	pyruvate <=>	0.042		EX_pyr(e)	pyruvate <=>	0.042
EX_creat(e)	creatine <=>	0.063		EX_etha(e)	etha[e] <=>	0.063		CHOLPtr	cholp[e] <=> choline phosphate(1-)	0.063		EX_val_L(e)	L-valine <=>	0.0421958
EX_g3pc(e)	g3pc[e] <=>	0.063		EX_g3pc(e)	g3pc[e] <=>	0.063		EX_cholp(e)	cholp[e] <=>	0.063		EX_phe_L(e)	L-phenylalanine <=>	0.063
G3PCtr	g3pc[e] <=> sn-Glycero-3-phosphocholine	0.063		EX_met_L(e)	L-methionine <=>	0.063		EX_cit(e)	Citrate <=>	0.063		EX_trp_L(e)	L-tryptophan <=>	0.125694
GACMTRc	S-Adenosyl-L-methionine + guanidinoacetic acid <=> proton + S-Adenosyl-L-homocysteine + creatine	0.063		G3PCtr	g3pc[e] <=> sn-Glycero-3-phosphocholine	0.063		EX_creat(e)	creatine <=>	0.063		5HLTDL	proton + 5-hydroxy-L-tryptophan -> carbon dioxide + serotonin(1+)	0.125694
GLYAMDTRc	Glycine + L-argininium(1+) <=> Ornithine + guanidinoacetic acid	0.063		EX_gln_L(e)	L-glutamine <=>	0.0632714		EX_phe_L(e)	L-phenylalanine <=>	0.063		5HTRPVESSEC	Water + ATP + 5-hydroxy-L-tryptophan -> ADP + proton + hydrogenphosphate + 5-hydroxy-L-tryptophan	0.125694
EX_gln_L(e)	L-glutamine <=>	0.0632714		EX_thr_L(e)	L-threonine <=>	0.118748		EX_tyr_L(e)	L-tyrosine <=>	0.063		EX_srtn(e)	serotonin(1+) <=>	0.125694
EX_thr_L(e)	L-threonine <=>	0.118748		THRD_L	L-threonine -> Ammonium + 2-Oxobutanoate	0.118748		GACMTRc	S-Adenosyl-L-methionine + guanidinoacetic acid <=> proton + S-Adenosyl-L-homocysteine + creatine	0.063		TRPO2	O2 + L-tryptophan -> N-formyl-L-kynurenine	0.125694
THRD_L	L-threonine -> Ammonium + 2-Oxobutanoate	0.118748		EX_glc(e)	D-glucose ->	0.126		GLYAMDTRc	Glycine + L-argininium(1+) <=> Ornithine + guanidinoacetic acid	0.063		ANTHte	anthranilate <=> anthranilate	0.125694
5HLTDL	proton + 5-hydroxy-L-tryptophan -> carbon dioxide + serotonin(1+)	0.125694		EX_pro_L(e)	L-proline <=>	0.126		EX_asn_L(e)	L-asparagine <=>	0.126465		EX_5htrp(e)	5-hydroxy-L-tryptophan <=>	0.125694
5HTRPVESSEC	Water + ATP + 5-hydroxy-L-tryptophan -> ADP + proton + hydrogenphosphate + 5-hydroxy-L-tryptophan	0.125694		EX_asn_L(e)	L-asparagine <=>	0.126465		EX_for(e)	Formate <=>	0.458		EX_anth(e)	anthranilate <=>	0.125694
ANTHte	anthranilate <=> anthranilate	0.125694		EX_gly(e)	Glycine <=>	0.479		EX_gly(e)	Glycine <=>	0.479		FKYNH	Water + N-formyl-L-kynurenine -> proton + Formate + L-kynurenine	0.125694
EX_5htrp(e)	5-hydroxy-L-tryptophan <=>	0.125694		EX_tyr_L(e)	L-tyrosine <=>	0.479		EX_met_L(e)	L-methionine <=>	0.479		KYN	Water + L-kynurenine -> proton + L-alanine + anthranilate	0.125694
EX_anth(e)	anthranilate <=>	0.125694		EX_lys_L(e)	L-lysinium(1+) <=>	0.482761		EX_ile_L(e)	L-isoleucine <=>	0.486		KYN3OX	O2 + proton + Nicotinamide adenine dinucleotide phosphate - reduced + L-kynurenine -> Water + Nicotinamide adenine dinucleotide phosphate + 3-hydroxy-L-kynurenine	0.125694
EX_srtn(e)	serotonin(1+) <=>	0.125694		EX_succ(e)	Succinate <=>	0.4895		r0480	S-Adenosyl-L-methionine + O-phosphonatoethanaminium(1-) <=> proton + S-Adenosyl-L-homocysteine + N-methylethanolaminium phosphate(1-)	0.8126		LFORKYNHYD	Water + N-formyl-L-kynurenine -> proton + L-alanine + N-formylanthranilate	0.125694
EX_trp_L(e)	L-tryptophan <=>	0.125694		SUCCt4_2	2 Sodium + Succinate <=> 2 Sodium + Succinate	0.4895		r0788	S-Adenosyl-L-methionine + N-methylethanolaminium phosphate(1-) <=> 2 proton + S-Adenosyl-L-homocysteine + Phosphodimethylethanolamine	0.8126		r0239	Water + N-formylanthranilate <=> proton + Formate + anthranilate	0.125694
FKYNH	Water + N-formyl-L-kynurenine -> proton + Formate + L-kynurenine	0.125694		EX_leu_L(e)	L-leucine <=>	0.493		r0789	S-Adenosyl-L-methionine + Phosphodimethylethanolamine <=> S-Adenosyl-L-homocysteine + choline phosphate(1-)	0.8126		EX_glc(e)	D-glucose ->	0.126
KYN	Water + L-kynurenine -> proton + L-alanine + anthranilate	0.125694		3MOBte	3-methyl-2-oxobutanoate <=> 3-methyl-2-oxobutanoate	0.518767		3MOBte	3-methyl-2-oxobutanoate <=> 3-methyl-2-oxobutanoate	0.932218		EX_asn_L(e)	L-asparagine <=>	0.126465
KYN3OX	O2 + proton + Nicotinamide adenine dinucleotide phosphate - reduced + L-kynurenine -> Water + Nicotinamide adenine dinucleotide phosphate + 3-hydroxy-L-kynurenine	0.125694		EX_3mob(e)	3-methyl-2-oxobutanoate <=>	0.518767		EX_3mob(e)	3-methyl-2-oxobutanoate <=>	0.932218		EX_chol(e)	Choline <=>	0.479
LFORKYNHYD	Water + N-formyl-L-kynurenine -> proton + L-alanine + N-formylanthranilate	0.125694		AIRCr	carbon dioxide + 5-amino-1-(5-phospho-D-ribosyl)imidazole <=> proton + 5-amino-1-(5-phospho-D-ribosyl)imidazole-4-carboxylate	0.529482		HIBDm	Nicotinamide adenine dinucleotide + 3-hydroxy-2-methylpropanoate <=> proton + Nicotinamide adenine dinucleotide - reduced + 2-methyl-3-oxopropanoate	0.962721		EX_creat(e)	creatine <=>	0.479
r0239	Water + N-formylanthranilate <=> proton + Formate + anthranilate	0.125694		r0666	ATP + 2-(Formamido)-N1-(5-phospho-D-ribosyl)acetamidine <=> ADP + 2 proton + hydrogenphosphate + 5-amino-1-(5-phospho-D-ribosyl)imidazole	0.529482		3HBCOAHLm	Water + (S)-3-Hydroxyisobutyryl-CoA -> proton + Coenzyme A + 3-hydroxy-2-methylpropanoate	0.962721		EX_gly(e)	Glycine <=>	0.479
TRPO2	O2 + L-tryptophan -> N-formyl-L-kynurenine	0.125694		ADSL2	(S)-2-[5-Amino-1-(5-phospho-D-ribosyl)imidazole-4-carboxamido]succinate -> Fumarate + 5-Amino-1-(5-Phospho-D-ribosyl)imidazole-4-carboxamide	0.529482		ACOAD9m	Flavin adenine dinucleotide oxidized + isobutyryl-CoA(4-) -> Flavin adenine dinucleotide reduced + 2-Methylprop-2-enoyl-CoA	0.962721		EX_met_L(e)	L-methionine <=>	0.479
EX_pro_L(e)	L-proline <=>	0.126		GARFT	10-Formyltetrahydrofolate + N1-(5-Phospho-D-ribosyl)glycinamide <=> proton + 5,6,7,8-Tetrahydrofolate + N2-Formyl-N1-(5-phospho-D-ribosyl)glycinamide	0.529482		ECOAH12m	Water + 2-Methylprop-2-enoyl-CoA <=> (S)-3-Hydroxyisobutyryl-CoA	0.962721		GACMTRc	S-Adenosyl-L-methionine + guanidinoacetic acid <=> proton + S-Adenosyl-L-homocysteine + creatine	0.479
EX_glc(e)	D-glucose ->	0.458		PRASCS	ATP + L-aspartate(1-) + 5-amino-1-(5-phospho-D-ribosyl)imidazole-4-carboxylate <=> ADP + proton + hydrogenphosphate + (S)-2-[5-Amino-1-(5-phospho-D-ribosyl)imidazole-4-carboxamido]succinate	0.529482		OIVD2m	Coenzyme A + Nicotinamide adenine dinucleotide + 3-methyl-2-oxobutanoate -> carbon dioxide + Nicotinamide adenine dinucleotide - reduced + isobutyryl-CoA(4-)	0.962721		GLYAMDTRc	Glycine + L-argininium(1+) <=> Ornithine + guanidinoacetic acid	0.479
EX_lac_L(e)	(S)-lactate <=>	0.458		PRFGS	Water + ATP + L-glutamine + N2-Formyl-N1-(5-phospho-D-ribosyl)glycinamide -> ADP + proton + hydrogenphosphate + L-glutamate(1-) + 2-(Formamido)-N1-(5-phospho-D-ribosyl)acetamidine	0.529482		r0385	proton + 3-methyl-2-oxobutanoate + lipoamide -> carbon dioxide + S-(2-Methylpropanoyl)-dihydrolipoamide	0.962721		3MOBte	3-methyl-2-oxobutanoate <=> 3-methyl-2-oxobutanoate	0.518767
CHOLPtr	cholp[e] <=> choline phosphate(1-)	0.479		GLUPRT	Water + 5-Phospho-alpha-D-ribose 1-diphosphate + L-glutamine -> L-glutamate(1-) + Diphosphate + 5-Phospho-beta-D-ribosylamine	0.529482		r0560	isobutyryl-CoA(4-) + ubiquinone-10 -> 2-Methylprop-2-enoyl-CoA + Ubiquinol-10	0.962721		EX_3mob(e)	3-methyl-2-oxobutanoate <=>	0.518767
ETHAtr	etha[e] <=> etha[c]	0.479		PRAGSr	ATP + Glycine + 5-Phospho-beta-D-ribosylamine <=> ADP + proton + hydrogenphosphate + N1-(5-Phospho-D-ribosyl)glycinamide	0.529482		r0669	Water + 2-Methylprop-2-enoyl-CoA -> 3-hydroxy-2-methylpropanoyl-CoA(4-)	0.962721		EX_C02470(e)	Xanthurenic acid <=>	0.562923
EX_cholp(e)	cholp[e] <=>	0.479		r0911	L-glutamate(1-) + L-proline <=> L-glutamate(1-) + L-proline	0.676753		r0779	Water + 3-hydroxy-2-methylpropanoyl-CoA(4-) -> proton + Coenzyme A + 3-hydroxy-2-methylpropanoate	0.962721		RE2349C	2-Oxoglutarate + 3-hydroxy-L-kynurenine <=> Water + L-glutamate(1-) + Xanthurenic acid	0.562923
EX_etha(e)	etha[e] <=>	0.479		CLS_hs	CDP-diacylglycerol(2-) + phosphatidylglycerol(1-) -> proton + CMP + cardiolipin	0.717083		PSSA2_hs	L-serine + phosphatidylethanolamine <=> etha[c] + phosphatidylserine	0.979		r0403	O2 + 5,6,7,8-tetrahydrobiopterin + L-tryptophan <=> Water + 5-hydroxy-L-tryptophan + 6,7-dihydrobiopterin	0.562923
EX_gly(e)	Glycine <=>	0.479		biomass_reaction	5434.42 Water + 5448.55 ATP + 101.545 L-glutamate(1-) + 92.7921 L-aspartate(1-) + 9.50447 GTP + 73.5316 L-asparagine + 133.061 L-alanine + 12.2555 L-cysteine + 85.7895 L-glutamine + 141.813 Glycine + 103.297 L-serine + 82.2868 L-threonine + 155.818 L-lysinium(1+) + 94.5421 L-argininium(1+) + 40.2684 L-methionine + 6.13553 1-phosphatidyl-1D-myo-inositol(1-) + 10.2726 CTP + 40.6474 Phosphatidylchol…	0.717083		RE3326M	isobutyryl-CoA(4-) + dihydrolipoamide <=> Coenzyme A + S-(2-Methylpropanoyl)-dihydrolipoamide	0.98136		r1030	Xanthurenic acid <=> Xanthurenic acid	0.562923
EX_phe_L(e)	L-phenylalanine <=>	0.479		EX_HC00001(e)	Albumin ->	0.783991		VALTA	2-Oxoglutarate + L-valine <=> L-glutamate(1-) + 3-methyl-2-oxobutanoate	0.98136		GluForTx	proton + 5,6,7,8-Tetrahydrofolate + N-Formimidoyl-L-glutamate -> L-glutamate(1-) + 5-Formiminotetrahydrofolate	0.912673
EX_tyr_L(e)	L-tyrosine <=>	0.479		r1092	2436 Water + 2436 ATP + 62 L-glutamate(1-) + 36 L-aspartate(1-) + 17 L-asparagine + 63 L-alanine + 35 L-cysteine + 20 L-glutamine + 13 Glycine + 28 L-serine + 29 L-threonine + 60 L-lysinium(1+) + 27 L-argininium(1+) + 7 L-methionine + 16 L-histidine + 19 L-tyrosine + 9 L-isoleucine + 64 L-leucine + 2 L-tryptophan + 35 L-phenylalanine + 24 L-proline + 43 L-valine -> 1827 ADP + 1827 hydrogenphospha…	0.783991		VALTAm	2-Oxoglutarate + L-valine <=> L-glutamate(1-) + 3-methyl-2-oxobutanoate	0.98136		HISD	L-histidine -> Ammonium + Urocanate	0.912673
EX_succ(e)	Succinate <=>	0.4895		r0802	Albumin -> Albumin	0.783991		VALt5m	L-valine <=> L-valine	0.98136		HISDC	proton + L-histidine -> carbon dioxide + histamium	0.912673
SUCCt4_2	2 Sodium + Succinate <=> 2 Sodium + Succinate	0.4895		PGLYCt	phosphatidylglycerol(1-) <=> phosphatidylglycerol(1-)	0.997851		AHC	Water + S-Adenosyl-L-homocysteine <=> Adenosine + L-homocysteine	0.990667		r0283	ATP + beta-alanine + L-histidine -> proton + AMP + Diphosphate + carnosine	0.912673
EX_glyb(e)	glycine betaine <=>	0.495333						BETALDHxm	Water + Nicotinamide adenine dinucleotide + betaine aldehyde -> 2 proton + Nicotinamide adenine dinucleotide - reduced + glycine betaine	0.990667		CARPEPT1tc	proton + carnosine -> proton + carnosine	0.912673
GLYBt4_2_r	2 Sodium + glycine betaine <=> 2 Sodium + glycine betaine	0.495333						BHMT	L-homocysteine + glycine betaine -> N,N-dimethylglycine + L-methionine	0.990667		EX_carn(e)	carnosine <=>	0.912673
PRFGS	Water + ATP + L-glutamine + N2-Formyl-N1-(5-phospho-D-ribosyl)glycinamide -> ADP + proton + hydrogenphosphate + L-glutamate(1-) + 2-(Formamido)-N1-(5-phospho-D-ribosyl)acetamidine	0.529482						CHOLD2m	Flavin adenine dinucleotide oxidized + Choline -> Flavin adenine dinucleotide reduced + betaine aldehyde	0.990667		FTCD	2 proton + 5-Formiminotetrahydrofolate -> Ammonium + 5,10-Methenyltetrahydrofolate	0.912673
ADSL2	(S)-2-[5-Amino-1-(5-phospho-D-ribosyl)imidazole-4-carboxamido]succinate -> Fumarate + 5-Amino-1-(5-Phospho-D-ribosyl)imidazole-4-carboxamide	0.529482						CYSTGL	Water + L-cystathionine -> Ammonium + 2-Oxobutanoate + L-cysteine	0.990667		IZPN	Water + 4-Imidazolone-5-propanoate -> proton + N-Formimidoyl-L-glutamate	0.912673
AIRCr	carbon dioxide + 5-amino-1-(5-phospho-D-ribosyl)imidazole <=> proton + 5-amino-1-(5-phospho-D-ribosyl)imidazole-4-carboxylate	0.529482						CYSTS	L-homocysteine + L-serine -> Water + L-cystathionine	0.990667		NBAHH_ir	Water + carnosine -> beta-alanine + L-histidine	0.912673
GARFT	10-Formyltetrahydrofolate + N1-(5-Phospho-D-ribosyl)glycinamide <=> proton + 5,6,7,8-Tetrahydrofolate + N2-Formyl-N1-(5-phospho-D-ribosyl)glycinamide	0.529482						DMGDHm	Water + Flavin adenine dinucleotide oxidized + N,N-dimethylglycine -> Flavin adenine dinucleotide reduced + formaldehyde + Sarcosine	0.990667		URCN	Water + Urocanate -> 4-Imidazolone-5-propanoate	0.912673
GLUPRT	Water + 5-Phospho-alpha-D-ribose 1-diphosphate + L-glutamine -> L-glutamate(1-) + Diphosphate + 5-Phospho-beta-D-ribosylamine	0.529482						DMGtm	N,N-dimethylglycine <=> N,N-dimethylglycine	0.990667		EX_thr_L(e)	L-threonine <=>	0.9236
PRAGSr	ATP + Glycine + 5-Phospho-beta-D-ribosylamine <=> ADP + proton + hydrogenphosphate + N1-(5-Phospho-D-ribosyl)glycinamide	0.529482						EX_glysar(e)	Glycylsarcosine <=>	0.990667		APAT2rm	2-Oxoglutarate + beta-alanine <=> L-glutamate(1-) + 3-oxopropanoate	0.956337
PRASCS	ATP + L-aspartate(1-) + 5-amino-1-(5-phospho-D-ribosyl)imidazole-4-carboxylate <=> ADP + proton + hydrogenphosphate + (S)-2-[5-Amino-1-(5-phospho-D-ribosyl)imidazole-4-carboxamido]succinate	0.529482						EX_sarcs(e)	Sarcosine <=>	0.990667		BALAtmr	beta-alanine <=> beta-alanine	0.956337
r0666	ATP + 2-(Formamido)-N1-(5-phospho-D-ribosyl)acetamidine <=> ADP + 2 proton + hydrogenphosphate + 5-amino-1-(5-phospho-D-ribosyl)imidazole	0.529482						FALDtm	formaldehyde <=> formaldehyde	0.990667		EX_ala_B(e)	beta-alanine <=>	0.956337
EX_C02470(e)	Xanthurenic acid <=>	0.562923						GLYBtm	glycine betaine <=> glycine betaine	0.990667		EX_hista(e)	histamium <=>	0.956337
r0403	O2 + 5,6,7,8-tetrahydrobiopterin + L-tryptophan <=> Water + 5-hydroxy-L-tryptophan + 6,7-dihydrobiopterin	0.562923						GLYSARCNc	Water + Glycylsarcosine <=> Glycine + Sarcosine	0.990667		CHOLt4	Sodium + Choline <=> Sodium + Choline	0.979
r1030	Xanthurenic acid <=> Xanthurenic acid	0.562923						GLYSARPEPT1tc	proton + Glycylsarcosine -> proton + Glycylsarcosine	0.990667		CHOLtu	Choline <=> Choline	0.979
RE2349C	2-Oxoglutarate + 3-hydroxy-L-kynurenine <=> Water + L-glutamate(1-) + Xanthurenic acid	0.562923						GNMT	S-Adenosyl-L-methionine + Glycine -> proton + S-Adenosyl-L-homocysteine + Sarcosine	0.990667		CREATt4_2_r	2 Sodium + creatine <=> 2 Sodium + creatine	0.979
r0911	L-glutamate(1-) + L-proline <=> L-glutamate(1-) + L-proline	0.681158						METS	5-Methyltetrahydrofolate + L-homocysteine -> proton + 5,6,7,8-Tetrahydrofolate + L-methionine	0.990667		r0942	creatine <=> creatine	0.979
biomass_reaction	5434.42 Water + 5448.55 ATP + 101.545 L-glutamate(1-) + 92.7921 L-aspartate(1-) + 9.50447 GTP + 73.5316 L-asparagine + 133.061 L-alanine + 12.2555 L-cysteine + 85.7895 L-glutamine + 141.813 Glycine + 103.297 L-serine + 82.2868 L-threonine + 155.818 L-lysinium(1+) + 94.5421 L-argininium(1+) + 40.2684 L-methionine + 6.13553 1-phosphatidyl-1D-myo-inositol(1-) + 10.2726 CTP + 40.6474 Phosphatidylchol…	0.68906						SARCStex	Sarcosine -> Sarcosine	0.990667		CLS_hs	CDP-diacylglycerol(2-) + phosphatidylglycerol(1-) -> proton + CMP + cardiolipin	0.986305
CLS_hs	CDP-diacylglycerol(2-) + phosphatidylglycerol(1-) -> proton + CMP + cardiolipin	0.68906						SARCStm	Sarcosine -> Sarcosine	0.990667		biomass_reaction	5434.42 Water + 5448.55 ATP + 101.545 L-glutamate(1-) + 92.7921 L-aspartate(1-) + 9.50447 GTP + 73.5316 L-asparagine + 133.061 L-alanine + 12.2555 L-cysteine + 85.7895 L-glutamine + 141.813 Glycine + 103.297 L-serine + 82.2868 L-threonine + 155.818 L-lysinium(1+) + 94.5421 L-argininium(1+) + 40.2684 L-methionine + 6.13553 1-phosphatidyl-1D-myo-inositol(1-) + 10.2726 CTP + 40.6474 Phosphatidylchol…	0.986305
EX_HC00001(e)	Albumin ->	0.76053						SARDHm	Flavin adenine dinucleotide oxidized + Sarcosine + 5,6,7,8-Tetrahydrofolate -> Flavin adenine dinucleotide reduced + Glycine + 5,10-Methylenetetrahydrofolate	0.990667		r0911	L-glutamate(1-) + L-proline <=> L-glutamate(1-) + L-proline	0.997635
r0802	Albumin -> Albumin	0.76053						biomass_reaction	5434.42 Water + 5448.55 ATP + 101.545 L-glutamate(1-) + 92.7921 L-aspartate(1-) + 9.50447 GTP + 73.5316 L-asparagine + 133.061 L-alanine + 12.2555 L-cysteine + 85.7895 L-glutamine + 141.813 Glycine + 103.297 L-serine + 82.2868 L-threonine + 155.818 L-lysinium(1+) + 94.5421 L-argininium(1+) + 40.2684 L-methionine + 6.13553 1-phosphatidyl-1D-myo-inositol(1-) + 10.2726 CTP + 40.6474 Phosphatidylchol…	0.990845		PGLYCt	phosphatidylglycerol(1-) <=> phosphatidylglycerol(1-)	0.999886
r1092	2436 Water + 2436 ATP + 62 L-glutamate(1-) + 36 L-aspartate(1-) + 17 L-asparagine + 63 L-alanine + 35 L-cysteine + 20 L-glutamine + 13 Glycine + 28 L-serine + 29 L-threonine + 60 L-lysinium(1+) + 27 L-argininium(1+) + 7 L-methionine + 16 L-histidine + 19 L-tyrosine + 9 L-isoleucine + 64 L-leucine + 2 L-tryptophan + 35 L-phenylalanine + 24 L-proline + 43 L-valine -> 1827 ADP + 1827 hydrogenphospha…	0.76053						CLS_hs	CDP-diacylglycerol(2-) + phosphatidylglycerol(1-) -> proton + CMP + cardiolipin	0.990845		CLS_hs	CDP-diacylglycerol(2-) + phosphatidylglycerol(1-) -> proton + CMP + cardiolipin
r0480	S-Adenosyl-L-methionine + O-phosphonatoethanaminium(1-) <=> proton + S-Adenosyl-L-homocysteine + N-methylethanolaminium phosphate(1-)	0.8126						CHLtm	Choline <=> Choline	0.9944		CHLtm	Choline <=> Choline
r0788	S-Adenosyl-L-methionine + N-methylethanolaminium phosphate(1-) <=> 2 proton + S-Adenosyl-L-homocysteine + Phosphodimethylethanolamine	0.8126						AHCYSte	S-Adenosyl-L-homocysteine <=> S-Adenosyl-L-homocysteine	0.995333		AHCYSte	S-Adenosyl-L-homocysteine <=> S-Adenosyl-L-homocysteine
r0789	S-Adenosyl-L-methionine + Phosphodimethylethanolamine <=> S-Adenosyl-L-homocysteine + choline phosphate(1-)	0.8126						EX_ahcys(e)	S-Adenosyl-L-homocysteine <=>	0.995333		EX_ahcys(e)	S-Adenosyl-L-homocysteine <=>
CHOLt4	Sodium + Choline <=> Sodium + Choline	0.979						MTHFCm	Water + 5,10-Methenyltetrahydrofolate <=> 10-Formyltetrahydrofolate + proton	0.995333		MTHFCm	Water + 5,10-Methenyltetrahydrofolate <=> 10-Formyltetrahydrofolate + proton
CHOLtu	Choline <=> Choline	0.979						FAOXC102C103m	Flavin adenine dinucleotide oxidized + 4,7-decadienoylcoa -> Flavin adenine dinucleotide reduced + 2,4,7-decatrienoylcoa	0.996267		FAOXC102C103m	Flavin adenine dinucleotide oxidized + 4,7-decadienoylcoa -> Flavin adenine dinucleotide reduced + 2,4,7-decatrienoylcoa
PSSA2_hs	L-serine + phosphatidylethanolamine <=> etha[c] + phosphatidylserine	0.979						FAOXC102m	3,7-decadienoylcoa -> 2,7-decadienoylcoa	0.996267		FAOXC102m	3,7-decadienoylcoa -> 2,7-decadienoylcoa
AHC	Water + S-Adenosyl-L-homocysteine <=> Adenosine + L-homocysteine	0.990667						FAOXC103C102m	proton + Nicotinamide adenine dinucleotide phosphate - reduced + 2,4,7-decatrienoylcoa -> Nicotinamide adenine dinucleotide phosphate + 3,7-decadienoylcoa	0.996267		FAOXC103C102m	proton + Nicotinamide adenine dinucleotide phosphate - reduced + 2,4,7-decatrienoylcoa -> Nicotinamide adenine dinucleotide phosphate + 3,7-decadienoylcoa
BETALDHxm	Water + Nicotinamide adenine dinucleotide + betaine aldehyde -> 2 proton + Nicotinamide adenine dinucleotide - reduced + glycine betaine	0.990667						FAOXC123C102m	Water + Coenzyme A + Nicotinamide adenine dinucleotide + 2,6,9-dodecatrienoylcoa -> proton + Nicotinamide adenine dinucleotide - reduced + Acetyl-CoA + 4,7-decadienoylcoa	0.996267		FAOXC123C102m	Water + Coenzyme A + Nicotinamide adenine dinucleotide + 2,6,9-dodecatrienoylcoa -> proton + Nicotinamide adenine dinucleotide - reduced + Acetyl-CoA + 4,7-decadienoylcoa
BHMT	L-homocysteine + glycine betaine -> N,N-dimethylglycine + L-methionine	0.990667						FAOXC123m	3,6,9-dodecatrienoylcoa -> 2,6,9-dodecatrienoylcoa	0.996267		FAOXC123m	3,6,9-dodecatrienoylcoa -> 2,6,9-dodecatrienoylcoa
CHOLD2m	Flavin adenine dinucleotide oxidized + Choline -> Flavin adenine dinucleotide reduced + betaine aldehyde	0.990667						FAOXC143C123m	Water + Coenzyme A + Nicotinamide adenine dinucleotide + Flavin adenine dinucleotide oxidized + 5,8,11-tetradecatrienoylcoa -> proton + Nicotinamide adenine dinucleotide - reduced + Acetyl-CoA + Flavin adenine dinucleotide reduced + 3,6,9-dodecatrienoylcoa	0.996267		FAOXC143C123m	Water + Coenzyme A + Nicotinamide adenine dinucleotide + Flavin adenine dinucleotide oxidized + 5,8,11-tetradecatrienoylcoa -> proton + Nicotinamide adenine dinucleotide - reduced + Acetyl-CoA + Flavin adenine dinucleotide reduced + 3,6,9-dodecatrienoylcoa
CYSTGL	Water + L-cystathionine -> Ammonium + 2-Oxobutanoate + L-cysteine	0.990667						FAOXC163C143m	Water + Coenzyme A + Nicotinamide adenine dinucleotide + Flavin adenine dinucleotide oxidized + 7,10,13-hexadecatrienoylcoa -> proton + Nicotinamide adenine dinucleotide - reduced + Acetyl-CoA + Flavin adenine dinucleotide reduced + 5,8,11-tetradecatrienoylcoa	0.996267		FAOXC163C143m	Water + Coenzyme A + Nicotinamide adenine dinucleotide + Flavin adenine dinucleotide oxidized + 7,10,13-hexadecatrienoylcoa -> proton + Nicotinamide adenine dinucleotide - reduced + Acetyl-CoA + Flavin adenine dinucleotide reduced + 5,8,11-tetradecatrienoylcoa
CYSTS	L-homocysteine + L-serine -> Water + L-cystathionine	0.990667						FAOXC164C143m	Water + Coenzyme A + Nicotinamide adenine dinucleotide + 2,7,10,13-hexadecatetraenoylcoa -> proton + Nicotinamide adenine dinucleotide - reduced + Acetyl-CoA + 5,8,11-tetradecatrienoylcoa	0.996267		FAOXC164C143m	Water + Coenzyme A + Nicotinamide adenine dinucleotide + 2,7,10,13-hexadecatetraenoylcoa -> proton + Nicotinamide adenine dinucleotide - reduced + Acetyl-CoA + 5,8,11-tetradecatrienoylcoa
DMGDHm	Water + Flavin adenine dinucleotide oxidized + N,N-dimethylglycine -> Flavin adenine dinucleotide reduced + formaldehyde + Sarcosine	0.990667						FAOXC164C165m	Flavin adenine dinucleotide oxidized + 4,7,10,13-hexadecatetraenoylcoa -> Flavin adenine dinucleotide reduced + 2,4,7,10,13-hexadecapentenoylcoa	0.996267		FAOXC164C165m	Flavin adenine dinucleotide oxidized + 4,7,10,13-hexadecatetraenoylcoa -> Flavin adenine dinucleotide reduced + 2,4,7,10,13-hexadecapentenoylcoa
DMGtm	N,N-dimethylglycine <=> N,N-dimethylglycine	0.990667						FAOXC164m	3,7,10,13-hexadecatetraenoylcoa -> 2,7,10,13-hexadecatetraenoylcoa	0.996267		FAOXC164m	3,7,10,13-hexadecatetraenoylcoa -> 2,7,10,13-hexadecatetraenoylcoa
EX_glysar(e)	Glycylsarcosine <=>	0.990667						FAOXC165C164m	proton + Nicotinamide adenine dinucleotide phosphate - reduced + 2,4,7,10,13-hexadecapentenoylcoa -> Nicotinamide adenine dinucleotide phosphate + 3,7,10,13-hexadecatetraenoylcoa	0.996267		FAOXC165C164m	proton + Nicotinamide adenine dinucleotide phosphate - reduced + 2,4,7,10,13-hexadecapentenoylcoa -> Nicotinamide adenine dinucleotide phosphate + 3,7,10,13-hexadecatetraenoylcoa
EX_sarcs(e)	Sarcosine <=>	0.990667						FAOXC183C163m	Water + Coenzyme A + Nicotinamide adenine dinucleotide + Flavin adenine dinucleotide oxidized + alpha-Linolenoyl-CoA -> proton + Nicotinamide adenine dinucleotide - reduced + Acetyl-CoA + Flavin adenine dinucleotide reduced + 7,10,13-hexadecatrienoylcoa	0.996267		FAOXC183C163m	Water + Coenzyme A + Nicotinamide adenine dinucleotide + Flavin adenine dinucleotide oxidized + alpha-Linolenoyl-CoA -> proton + Nicotinamide adenine dinucleotide - reduced + Acetyl-CoA + Flavin adenine dinucleotide reduced + 7,10,13-hexadecatrienoylcoa
FALDtm	formaldehyde <=> formaldehyde	0.990667						FAOXC184C164m	Water + Coenzyme A + Nicotinamide adenine dinucleotide + Flavin adenine dinucleotide oxidized + stearidonyl coenzyme A -> proton + Nicotinamide adenine dinucleotide - reduced + Acetyl-CoA + Flavin adenine dinucleotide reduced + 4,7,10,13-hexadecatetraenoylcoa	0.996267		FAOXC184C164m	Water + Coenzyme A + Nicotinamide adenine dinucleotide + Flavin adenine dinucleotide oxidized + stearidonyl coenzyme A -> proton + Nicotinamide adenine dinucleotide - reduced + Acetyl-CoA + Flavin adenine dinucleotide reduced + 4,7,10,13-hexadecatetraenoylcoa
GLYBtm	glycine betaine <=> glycine betaine	0.990667						FAOXC61C4m	Water + Coenzyme A + Nicotinamide adenine dinucleotide + trans-Hex-2-enoyl-CoA -> proton + Nicotinamide adenine dinucleotide - reduced + Acetyl-CoA + Butanoyl-CoA	0.996267		FAOXC61C4m	Water + Coenzyme A + Nicotinamide adenine dinucleotide + trans-Hex-2-enoyl-CoA -> proton + Nicotinamide adenine dinucleotide - reduced + Acetyl-CoA + Butanoyl-CoA
GLYSARCNc	Water + Glycylsarcosine <=> Glycine + Sarcosine	0.990667						FAOXC61m	3-hexenoylcoa -> trans-Hex-2-enoyl-CoA	0.996267		FAOXC61m	3-hexenoylcoa -> trans-Hex-2-enoyl-CoA
GLYSARPEPT1tc	proton + Glycylsarcosine -> proton + Glycylsarcosine	0.990667						FAOXC81C61m	Water + Coenzyme A + Nicotinamide adenine dinucleotide + Flavin adenine dinucleotide oxidized + 5-octenoylcoa -> proton + Nicotinamide adenine dinucleotide - reduced + Acetyl-CoA + Flavin adenine dinucleotide reduced + 3-hexenoylcoa	0.996267		FAOXC81C61m	Water + Coenzyme A + Nicotinamide adenine dinucleotide + Flavin adenine dinucleotide oxidized + 5-octenoylcoa -> proton + Nicotinamide adenine dinucleotide - reduced + Acetyl-CoA + Flavin adenine dinucleotide reduced + 3-hexenoylcoa
GNMT	S-Adenosyl-L-methionine + Glycine -> proton + S-Adenosyl-L-homocysteine + Sarcosine	0.990667						EX_hpdca(e)	margarate <=>	0.996267		EX_hpdca(e)	margarate <=>
METS	5-Methyltetrahydrofolate + L-homocysteine -> proton + 5,6,7,8-Tetrahydrofolate + L-methionine	0.990667						EX_ptdca(e)	pentadecanoate <=>	0.996267		EX_ptdca(e)	pentadecanoate <=>
SARCStex	Sarcosine -> Sarcosine	0.990667						FACOAL150	ATP + Coenzyme A + pentadecanoate <=> AMP + Diphosphate + pentadecanoyl Coenzyme A	0.996267		FACOAL150	ATP + Coenzyme A + pentadecanoate <=> AMP + Diphosphate + pentadecanoyl Coenzyme A
SARCStm	Sarcosine -> Sarcosine	0.990667						FACOAL170	ATP + Coenzyme A + margarate <=> AMP + Diphosphate + heptadecanoyl coa	0.996267		FACOAL170	ATP + Coenzyme A + margarate <=> AMP + Diphosphate + heptadecanoyl coa
SARDHm	Flavin adenine dinucleotide oxidized + Sarcosine + 5,6,7,8-Tetrahydrofolate -> Flavin adenine dinucleotide reduced + Glycine + 5,10-Methylenetetrahydrofolate	0.990667						FAOXC11C9m	Water + Coenzyme A + Nicotinamide adenine dinucleotide + Flavin adenine dinucleotide oxidized + undecanoylcoa -> proton + Nicotinamide adenine dinucleotide - reduced + Acetyl-CoA + Flavin adenine dinucleotide reduced + nonanoylcoa	0.996267		FAOXC11C9m	Water + Coenzyme A + Nicotinamide adenine dinucleotide + Flavin adenine dinucleotide oxidized + undecanoylcoa -> proton + Nicotinamide adenine dinucleotide - reduced + Acetyl-CoA + Flavin adenine dinucleotide reduced + nonanoylcoa
UNK2	2 proton + L-glutamine + 2-keto-4-methylthiobutyrate -> L-glutamate(1-) + L-methionine	0.991542						FAOXC13C11m	Water + Coenzyme A + Nicotinamide adenine dinucleotide + Flavin adenine dinucleotide oxidized + tridecanoylcoa -> proton + Nicotinamide adenine dinucleotide - reduced + Acetyl-CoA + Flavin adenine dinucleotide reduced + undecanoylcoa	0.996267		FAOXC13C11m	Water + Coenzyme A + Nicotinamide adenine dinucleotide + Flavin adenine dinucleotide oxidized + tridecanoylcoa -> proton + Nicotinamide adenine dinucleotide - reduced + Acetyl-CoA + Flavin adenine dinucleotide reduced + undecanoylcoa
CHLtm	Choline <=> Choline	0.9944						FAOXC140	6 Water + 6 Coenzyme A + 6 Nicotinamide adenine dinucleotide + 6 Flavin adenine dinucleotide oxidized + Tetradecanoyl-CoA (n-C14:0CoA) -> 6 proton + 6 Nicotinamide adenine dinucleotide - reduced + 7 Acetyl-CoA + 6 Flavin adenine dinucleotide reduced	0.996267		FAOXC140	6 Water + 6 Coenzyme A + 6 Nicotinamide adenine dinucleotide + 6 Flavin adenine dinucleotide oxidized + Tetradecanoyl-CoA (n-C14:0CoA) -> 6 proton + 6 Nicotinamide adenine dinucleotide - reduced + 7 Acetyl-CoA + 6 Flavin adenine dinucleotide reduced
AHCYSte	S-Adenosyl-L-homocysteine <=> S-Adenosyl-L-homocysteine	0.995333						FAOXC150m	6 Water + 6 Coenzyme A + 6 Nicotinamide adenine dinucleotide + 6 Flavin adenine dinucleotide oxidized + pentadecanoyl Coenzyme A -> 6 proton + 6 Nicotinamide adenine dinucleotide - reduced + 6 Acetyl-CoA + Propanoyl-CoA + 6 Flavin adenine dinucleotide reduced	0.996267		FAOXC150m	6 Water + 6 Coenzyme A + 6 Nicotinamide adenine dinucleotide + 6 Flavin adenine dinucleotide oxidized + pentadecanoyl Coenzyme A -> 6 proton + 6 Nicotinamide adenine dinucleotide - reduced + 6 Acetyl-CoA + Propanoyl-CoA + 6 Flavin adenine dinucleotide reduced
EX_ahcys(e)	S-Adenosyl-L-homocysteine <=>	0.995333						FAOXC15C13m	Water + Coenzyme A + Nicotinamide adenine dinucleotide + Flavin adenine dinucleotide oxidized + pentadecanoyl Coenzyme A -> proton + Nicotinamide adenine dinucleotide - reduced + Acetyl-CoA + Flavin adenine dinucleotide reduced + tridecanoylcoa	0.996267		FAOXC15C13m	Water + Coenzyme A + Nicotinamide adenine dinucleotide + Flavin adenine dinucleotide oxidized + pentadecanoyl Coenzyme A -> proton + Nicotinamide adenine dinucleotide - reduced + Acetyl-CoA + Flavin adenine dinucleotide reduced + tridecanoylcoa
MTHFCm	Water + 5,10-Methenyltetrahydrofolate <=> 10-Formyltetrahydrofolate + proton	0.995333						FAOXC160	7 Water + 7 Coenzyme A + 7 Nicotinamide adenine dinucleotide + 7 Flavin adenine dinucleotide oxidized + Palmitoyl-CoA (n-C16:0CoA) -> 7 proton + 7 Nicotinamide adenine dinucleotide - reduced + 8 Acetyl-CoA + 7 Flavin adenine dinucleotide reduced	0.996267		FAOXC160	7 Water + 7 Coenzyme A + 7 Nicotinamide adenine dinucleotide + 7 Flavin adenine dinucleotide oxidized + Palmitoyl-CoA (n-C16:0CoA) -> 7 proton + 7 Nicotinamide adenine dinucleotide - reduced + 8 Acetyl-CoA + 7 Flavin adenine dinucleotide reduced
EX_hpdca(e)	margarate <=>	0.996267						FAOXC170m	7 Water + 7 Coenzyme A + 7 Nicotinamide adenine dinucleotide + 7 Flavin adenine dinucleotide oxidized + heptadecanoyl coa -> 7 proton + 7 Nicotinamide adenine dinucleotide - reduced + 7 Acetyl-CoA + Propanoyl-CoA + 7 Flavin adenine dinucleotide reduced	0.996267		FAOXC170m	7 Water + 7 Coenzyme A + 7 Nicotinamide adenine dinucleotide + 7 Flavin adenine dinucleotide oxidized + heptadecanoyl coa -> 7 proton + 7 Nicotinamide adenine dinucleotide - reduced + 7 Acetyl-CoA + Propanoyl-CoA + 7 Flavin adenine dinucleotide reduced
EX_ptdca(e)	pentadecanoate <=>	0.996267						FAOXC17C15m	Water + Coenzyme A + Nicotinamide adenine dinucleotide + Flavin adenine dinucleotide oxidized + heptadecanoyl coa -> proton + Nicotinamide adenine dinucleotide - reduced + Acetyl-CoA + Flavin adenine dinucleotide reduced + pentadecanoyl Coenzyme A	0.996267		FAOXC17C15m	Water + Coenzyme A + Nicotinamide adenine dinucleotide + Flavin adenine dinucleotide oxidized + heptadecanoyl coa -> proton + Nicotinamide adenine dinucleotide - reduced + Acetyl-CoA + Flavin adenine dinucleotide reduced + pentadecanoyl Coenzyme A
FACOAL150	ATP + Coenzyme A + pentadecanoate <=> AMP + Diphosphate + pentadecanoyl Coenzyme A	0.996267						FAOXC5C3x	Water + Coenzyme A + Nicotinamide adenine dinucleotide + Flavin adenine dinucleotide oxidized + pentanoylcoa -> proton + Nicotinamide adenine dinucleotide - reduced + Acetyl-CoA + Propanoyl-CoA + Flavin adenine dinucleotide reduced	0.996267		FAOXC5C3x	Water + Coenzyme A + Nicotinamide adenine dinucleotide + Flavin adenine dinucleotide oxidized + pentanoylcoa -> proton + Nicotinamide adenine dinucleotide - reduced + Acetyl-CoA + Propanoyl-CoA + Flavin adenine dinucleotide reduced
FACOAL170	ATP + Coenzyme A + margarate <=> AMP + Diphosphate + heptadecanoyl coa	0.996267						FAOXC7C5m	Water + Coenzyme A + Nicotinamide adenine dinucleotide + Flavin adenine dinucleotide oxidized + heptanoylcoa -> proton + Nicotinamide adenine dinucleotide - reduced + Acetyl-CoA + Flavin adenine dinucleotide reduced + pentanoylcoa	0.996267		FAOXC7C5m	Water + Coenzyme A + Nicotinamide adenine dinucleotide + Flavin adenine dinucleotide oxidized + heptanoylcoa -> proton + Nicotinamide adenine dinucleotide - reduced + Acetyl-CoA + Flavin adenine dinucleotide reduced + pentanoylcoa
FAOXC102C103m	Flavin adenine dinucleotide oxidized + 4,7-decadienoylcoa -> Flavin adenine dinucleotide reduced + 2,4,7-decatrienoylcoa	0.996267						FAOXC9C7m	Water + Coenzyme A + Nicotinamide adenine dinucleotide + Flavin adenine dinucleotide oxidized + nonanoylcoa -> proton + Nicotinamide adenine dinucleotide - reduced + Acetyl-CoA + Flavin adenine dinucleotide reduced + heptanoylcoa	0.996267		FAOXC9C7m	Water + Coenzyme A + Nicotinamide adenine dinucleotide + Flavin adenine dinucleotide oxidized + nonanoylcoa -> proton + Nicotinamide adenine dinucleotide - reduced + Acetyl-CoA + Flavin adenine dinucleotide reduced + heptanoylcoa
FAOXC102C81m	Water + Coenzyme A + Nicotinamide adenine dinucleotide + 2,7-decadienoylcoa -> proton + Nicotinamide adenine dinucleotide - reduced + Acetyl-CoA + 5-octenoylcoa	0.996267						HPDCACRNCPT1	L-Carnitine + heptadecanoyl coa -> Coenzyme A + heptadecanoyl carnitine	0.996267		HPDCACRNCPT1	L-Carnitine + heptadecanoyl coa -> Coenzyme A + heptadecanoyl carnitine
FAOXC102m	3,7-decadienoylcoa -> 2,7-decadienoylcoa	0.996267						HPDCACRNCPT2	Coenzyme A + heptadecanoyl carnitine -> L-Carnitine + heptadecanoyl coa	0.996267		HPDCACRNCPT2	Coenzyme A + heptadecanoyl carnitine -> L-Carnitine + heptadecanoyl coa
FAOXC103C102m	proton + Nicotinamide adenine dinucleotide phosphate - reduced + 2,4,7-decatrienoylcoa -> Nicotinamide adenine dinucleotide phosphate + 3,7-decadienoylcoa	0.996267						HPDCACRNt	heptadecanoyl carnitine -> heptadecanoyl carnitine	0.996267		HPDCACRNt	heptadecanoyl carnitine -> heptadecanoyl carnitine
FAOXC11C9m	Water + Coenzyme A + Nicotinamide adenine dinucleotide + Flavin adenine dinucleotide oxidized + undecanoylcoa -> proton + Nicotinamide adenine dinucleotide - reduced + Acetyl-CoA + Flavin adenine dinucleotide reduced + nonanoylcoa	0.996267						HPDCAt	margarate <=> margarate	0.996267		HPDCAt	margarate <=> margarate
FAOXC123C102m	Water + Coenzyme A + Nicotinamide adenine dinucleotide + 2,6,9-dodecatrienoylcoa -> proton + Nicotinamide adenine dinucleotide - reduced + Acetyl-CoA + 4,7-decadienoylcoa	0.996267						PTDCACRNCPT1	L-Carnitine + pentadecanoyl Coenzyme A -> Coenzyme A + pendtadenoyl carnitine	0.996267		PTDCACRNCPT1	L-Carnitine + pentadecanoyl Coenzyme A -> Coenzyme A + pendtadenoyl carnitine
FAOXC123m	3,6,9-dodecatrienoylcoa -> 2,6,9-dodecatrienoylcoa	0.996267						PTDCACRNCPT2	Coenzyme A + pendtadenoyl carnitine -> L-Carnitine + pentadecanoyl Coenzyme A	0.996267		PTDCACRNCPT2	Coenzyme A + pendtadenoyl carnitine -> L-Carnitine + pentadecanoyl Coenzyme A
FAOXC13C11m	Water + Coenzyme A + Nicotinamide adenine dinucleotide + Flavin adenine dinucleotide oxidized + tridecanoylcoa -> proton + Nicotinamide adenine dinucleotide - reduced + Acetyl-CoA + Flavin adenine dinucleotide reduced + undecanoylcoa	0.996267						PTDCACRNt	pendtadenoyl carnitine -> pendtadenoyl carnitine	0.996267		PTDCACRNt	pendtadenoyl carnitine -> pendtadenoyl carnitine
FAOXC140	6 Water + 6 Coenzyme A + 6 Nicotinamide adenine dinucleotide + 6 Flavin adenine dinucleotide oxidized + Tetradecanoyl-CoA (n-C14:0CoA) -> 6 proton + 6 Nicotinamide adenine dinucleotide - reduced + 7 Acetyl-CoA + 6 Flavin adenine dinucleotide reduced	0.996267						PTDCAt	pentadecanoate <=> pentadecanoate	0.996267		PTDCAt	pentadecanoate <=> pentadecanoate
FAOXC143C123m	Water + Coenzyme A + Nicotinamide adenine dinucleotide + Flavin adenine dinucleotide oxidized + 5,8,11-tetradecatrienoylcoa -> proton + Nicotinamide adenine dinucleotide - reduced + Acetyl-CoA + Flavin adenine dinucleotide reduced + 3,6,9-dodecatrienoylcoa	0.996267						FAOXC102C81m	Water + Coenzyme A + Nicotinamide adenine dinucleotide + 2,7-decadienoylcoa -> proton + Nicotinamide adenine dinucleotide - reduced + Acetyl-CoA + 5-octenoylcoa	0.996267		FAOXC102C81m	Water + Coenzyme A + Nicotinamide adenine dinucleotide + 2,7-decadienoylcoa -> proton + Nicotinamide adenine dinucleotide - reduced + Acetyl-CoA + 5-octenoylcoa
FAOXC150m	6 Water + 6 Coenzyme A + 6 Nicotinamide adenine dinucleotide + 6 Flavin adenine dinucleotide oxidized + pentadecanoyl Coenzyme A -> 6 proton + 6 Nicotinamide adenine dinucleotide - reduced + 6 Acetyl-CoA + Propanoyl-CoA + 6 Flavin adenine dinucleotide reduced	0.996267						FAOXC184m	3,6,9,12-octadecatetraenoylcoa -> 2,6,9,12-octadecatetraenoylcoa	0.997333		FAOXC184m	3,6,9,12-octadecatetraenoylcoa -> 2,6,9,12-octadecatetraenoylcoa
FAOXC15C13m	Water + Coenzyme A + Nicotinamide adenine dinucleotide + Flavin adenine dinucleotide oxidized + pentadecanoyl Coenzyme A -> proton + Nicotinamide adenine dinucleotide - reduced + Acetyl-CoA + Flavin adenine dinucleotide reduced + tridecanoylcoa	0.996267						FAOXC225C204m	Water + Coenzyme A + Nicotinamide adenine dinucleotide + 2,7,10,13,16-docosapentenoylcoa -> proton + Nicotinamide adenine dinucleotide - reduced + Acetyl-CoA + 5,8,11,14-eicosatetraenoylcoa	0.997333		FAOXC225C204m	Water + Coenzyme A + Nicotinamide adenine dinucleotide + 2,7,10,13,16-docosapentenoylcoa -> proton + Nicotinamide adenine dinucleotide - reduced + Acetyl-CoA + 5,8,11,14-eicosatetraenoylcoa
FAOXC160	7 Water + 7 Coenzyme A + 7 Nicotinamide adenine dinucleotide + 7 Flavin adenine dinucleotide oxidized + Palmitoyl-CoA (n-C16:0CoA) -> 7 proton + 7 Nicotinamide adenine dinucleotide - reduced + 8 Acetyl-CoA + 7 Flavin adenine dinucleotide reduced	0.996267						FAOXC225C226m	Flavin adenine dinucleotide oxidized + docosa-4,7,10,13,16-pentaenoyl coenzyme A -> Flavin adenine dinucleotide reduced + 2,4,7,10,13,16-docosahexenoylcoa	0.997333		FAOXC225C226m	Flavin adenine dinucleotide oxidized + docosa-4,7,10,13,16-pentaenoyl coenzyme A -> Flavin adenine dinucleotide reduced + 2,4,7,10,13,16-docosahexenoylcoa
FAOXC163C143m	Water + Coenzyme A + Nicotinamide adenine dinucleotide + Flavin adenine dinucleotide oxidized + 7,10,13-hexadecatrienoylcoa -> proton + Nicotinamide adenine dinucleotide - reduced + Acetyl-CoA + Flavin adenine dinucleotide reduced + 5,8,11-tetradecatrienoylcoa	0.996267						FAOXC204C184m	Water + Coenzyme A + Nicotinamide adenine dinucleotide + Flavin adenine dinucleotide oxidized + 5,8,11,14-eicosatetraenoylcoa -> proton + Nicotinamide adenine dinucleotide - reduced + Acetyl-CoA + Flavin adenine dinucleotide reduced + 3,6,9,12-octadecatetraenoylcoa	0.997333		FAOXC204C184m	Water + Coenzyme A + Nicotinamide adenine dinucleotide + Flavin adenine dinucleotide oxidized + 5,8,11,14-eicosatetraenoylcoa -> proton + Nicotinamide adenine dinucleotide - reduced + Acetyl-CoA + Flavin adenine dinucleotide reduced + 3,6,9,12-octadecatetraenoylcoa
FAOXC164C143m	Water + Coenzyme A + Nicotinamide adenine dinucleotide + 2,7,10,13-hexadecatetraenoylcoa -> proton + Nicotinamide adenine dinucleotide - reduced + Acetyl-CoA + 5,8,11-tetradecatrienoylcoa	0.996267						FAOXC225m	3,7,10,13,16-docosapentenoylcoa -> 2,7,10,13,16-docosapentenoylcoa	0.997333		FAOXC225m	3,7,10,13,16-docosapentenoylcoa -> 2,7,10,13,16-docosapentenoylcoa
FAOXC164C165m	Flavin adenine dinucleotide oxidized + 4,7,10,13-hexadecatetraenoylcoa -> Flavin adenine dinucleotide reduced + 2,4,7,10,13-hexadecapentenoylcoa	0.996267						FAOXC226C225m	proton + Nicotinamide adenine dinucleotide phosphate - reduced + 2,4,7,10,13,16-docosahexenoylcoa -> Nicotinamide adenine dinucleotide phosphate + 3,7,10,13,16-docosapentenoylcoa	0.997333		FAOXC226C225m	proton + Nicotinamide adenine dinucleotide phosphate - reduced + 2,4,7,10,13,16-docosahexenoylcoa -> Nicotinamide adenine dinucleotide phosphate + 3,7,10,13,16-docosapentenoylcoa
FAOXC164m	3,7,10,13-hexadecatetraenoylcoa -> 2,7,10,13-hexadecatetraenoylcoa	0.996267						FAOXC184C163m	Water + Coenzyme A + Nicotinamide adenine dinucleotide + 2,6,9,12-octadecatetraenoylcoa -> proton + Nicotinamide adenine dinucleotide - reduced + Acetyl-CoA + 4,7,10-hexadecatrienoylcoa	0.997333		FAOXC184C163m	Water + Coenzyme A + Nicotinamide adenine dinucleotide + 2,6,9,12-octadecatetraenoylcoa -> proton + Nicotinamide adenine dinucleotide - reduced + Acetyl-CoA + 4,7,10-hexadecatrienoylcoa
FAOXC165C164m	proton + Nicotinamide adenine dinucleotide phosphate - reduced + 2,4,7,10,13-hexadecapentenoylcoa -> Nicotinamide adenine dinucleotide phosphate + 3,7,10,13-hexadecatetraenoylcoa	0.996267						RE1519M	Flavin adenine dinucleotide oxidized + cis-deca-4-enoyl-CoA <=> Flavin adenine dinucleotide reduced + trans,cis-deca-2,4-dienoyl-CoA	0.997667		RE1519M	Flavin adenine dinucleotide oxidized + cis-deca-4-enoyl-CoA <=> Flavin adenine dinucleotide reduced + trans,cis-deca-2,4-dienoyl-CoA
FAOXC170m	7 Water + 7 Coenzyme A + 7 Nicotinamide adenine dinucleotide + 7 Flavin adenine dinucleotide oxidized + heptadecanoyl coa -> 7 proton + 7 Nicotinamide adenine dinucleotide - reduced + 7 Acetyl-CoA + Propanoyl-CoA + 7 Flavin adenine dinucleotide reduced	0.996267						RE1518M	Flavin adenine dinucleotide oxidized + cis,cis-myristo-5,8-dienoyl-CoA <=> Flavin adenine dinucleotide reduced + trans-2-cis,cis-5,8-tetradecatrienoyl-CoA	0.997667		RE1518M	Flavin adenine dinucleotide oxidized + cis,cis-myristo-5,8-dienoyl-CoA <=> Flavin adenine dinucleotide reduced + trans-2-cis,cis-5,8-tetradecatrienoyl-CoA
FAOXC17C15m	Water + Coenzyme A + Nicotinamide adenine dinucleotide + Flavin adenine dinucleotide oxidized + heptadecanoyl coa -> proton + Nicotinamide adenine dinucleotide - reduced + Acetyl-CoA + Flavin adenine dinucleotide reduced + pentadecanoyl Coenzyme A	0.996267						r0911	L-glutamate(1-) + L-proline <=> L-glutamate(1-) + L-proline	0.998407		r0911	L-glutamate(1-) + L-proline <=> L-glutamate(1-) + L-proline
FAOXC183C163m	Water + Coenzyme A + Nicotinamide adenine dinucleotide + Flavin adenine dinucleotide oxidized + alpha-Linolenoyl-CoA -> proton + Nicotinamide adenine dinucleotide - reduced + Acetyl-CoA + Flavin adenine dinucleotide reduced + 7,10,13-hexadecatrienoylcoa	0.996267						ADRNCPT2	Coenzyme A + Adrenyl carnitine -> adrenyl coenzyme A + L-Carnitine	0.998564		ADRNCPT2	Coenzyme A + Adrenyl carnitine -> adrenyl coenzyme A + L-Carnitine
FAOXC184C164m	Water + Coenzyme A + Nicotinamide adenine dinucleotide + Flavin adenine dinucleotide oxidized + stearidonyl coenzyme A -> proton + Nicotinamide adenine dinucleotide - reduced + Acetyl-CoA + Flavin adenine dinucleotide reduced + 4,7,10,13-hexadecatetraenoylcoa	0.996267						FAOXC2242046m	Water + Coenzyme A + Nicotinamide adenine dinucleotide + Flavin adenine dinucleotide oxidized + adrenyl coenzyme A -> proton + Nicotinamide adenine dinucleotide - reduced + Acetyl-CoA + Flavin adenine dinucleotide reduced + arachidonoyl-CoA(4-)	0.998564		FAOXC2242046m	Water + Coenzyme A + Nicotinamide adenine dinucleotide + Flavin adenine dinucleotide oxidized + adrenyl coenzyme A -> proton + Nicotinamide adenine dinucleotide - reduced + Acetyl-CoA + Flavin adenine dinucleotide reduced + arachidonoyl-CoA(4-)
FAOXC5C3x	Water + Coenzyme A + Nicotinamide adenine dinucleotide + Flavin adenine dinucleotide oxidized + pentanoylcoa -> proton + Nicotinamide adenine dinucleotide - reduced + Acetyl-CoA + Propanoyl-CoA + Flavin adenine dinucleotide reduced	0.996267						r1007	L-Carnitine + C20:4 carnitine <=> C20:4 carnitine + L-Carnitine	0.998564		r1007	L-Carnitine + C20:4 carnitine <=> C20:4 carnitine + L-Carnitine
FAOXC61C4m	Water + Coenzyme A + Nicotinamide adenine dinucleotide + trans-Hex-2-enoyl-CoA -> proton + Nicotinamide adenine dinucleotide - reduced + Acetyl-CoA + Butanoyl-CoA	0.996267						C204CPT2	Coenzyme A + C20:4 carnitine -> L-Carnitine + arachidonoyl-CoA(4-)	0.998564		C204CPT2	Coenzyme A + C20:4 carnitine -> L-Carnitine + arachidonoyl-CoA(4-)
FAOXC61m	3-hexenoylcoa -> trans-Hex-2-enoyl-CoA	0.996267						FAOXC185C164m	Water + Coenzyme A + Nicotinamide adenine dinucleotide + 2,6,9,12,15-octadecapentenoylcoa -> proton + Nicotinamide adenine dinucleotide - reduced + Acetyl-CoA + 4,7,10,13-hexadecatetraenoylcoa	0.998564		FAOXC185C164m	Water + Coenzyme A + Nicotinamide adenine dinucleotide + 2,6,9,12,15-octadecapentenoylcoa -> proton + Nicotinamide adenine dinucleotide - reduced + Acetyl-CoA + 4,7,10,13-hexadecatetraenoylcoa
FAOXC7C5m	Water + Coenzyme A + Nicotinamide adenine dinucleotide + Flavin adenine dinucleotide oxidized + heptanoylcoa -> proton + Nicotinamide adenine dinucleotide - reduced + Acetyl-CoA + Flavin adenine dinucleotide reduced + pentanoylcoa	0.996267						FAOXC185m	3,6,9,12,15-octadecapentenoylcoa -> 2,6,9,12,15-octadecapentenoylcoa	0.998564		FAOXC185m	3,6,9,12,15-octadecapentenoylcoa -> 2,6,9,12,15-octadecapentenoylcoa
FAOXC81C61m	Water + Coenzyme A + Nicotinamide adenine dinucleotide + Flavin adenine dinucleotide oxidized + 5-octenoylcoa -> proton + Nicotinamide adenine dinucleotide - reduced + Acetyl-CoA + Flavin adenine dinucleotide reduced + 3-hexenoylcoa	0.996267						FAOXC204	9 Water + 9 Coenzyme A + 9 Nicotinamide adenine dinucleotide + 5 Flavin adenine dinucleotide oxidized + arachidonoyl-CoA(4-) -> 9 proton + 9 Nicotinamide adenine dinucleotide - reduced + 10 Acetyl-CoA + 5 Flavin adenine dinucleotide reduced	0.998564		FAOXC204	9 Water + 9 Coenzyme A + 9 Nicotinamide adenine dinucleotide + 5 Flavin adenine dinucleotide oxidized + arachidonoyl-CoA(4-) -> 9 proton + 9 Nicotinamide adenine dinucleotide - reduced + 10 Acetyl-CoA + 5 Flavin adenine dinucleotide reduced
FAOXC9C7m	Water + Coenzyme A + Nicotinamide adenine dinucleotide + Flavin adenine dinucleotide oxidized + nonanoylcoa -> proton + Nicotinamide adenine dinucleotide - reduced + Acetyl-CoA + Flavin adenine dinucleotide reduced + heptanoylcoa	0.996267						FAOXC205C185m	Water + Coenzyme A + Nicotinamide adenine dinucleotide + Flavin adenine dinucleotide oxidized + 5,8,11,14,17-eicosapentenoylcoa -> proton + Nicotinamide adenine dinucleotide - reduced + Acetyl-CoA + Flavin adenine dinucleotide reduced + 3,6,9,12,15-octadecapentenoylcoa	0.998564		FAOXC205C185m	Water + Coenzyme A + Nicotinamide adenine dinucleotide + Flavin adenine dinucleotide oxidized + 5,8,11,14,17-eicosapentenoylcoa -> proton + Nicotinamide adenine dinucleotide - reduced + Acetyl-CoA + Flavin adenine dinucleotide reduced + 3,6,9,12,15-octadecapentenoylcoa
HPDCACRNCPT1	L-Carnitine + heptadecanoyl coa -> Coenzyme A + heptadecanoyl carnitine	0.996267						FAOXC226C205m	Water + Coenzyme A + Nicotinamide adenine dinucleotide + 2,7,10,13,16,19-docosahexenoylcoa -> proton + Nicotinamide adenine dinucleotide - reduced + Acetyl-CoA + 5,8,11,14,17-eicosapentenoylcoa	0.998564		FAOXC226C205m	Water + Coenzyme A + Nicotinamide adenine dinucleotide + 2,7,10,13,16,19-docosahexenoylcoa -> proton + Nicotinamide adenine dinucleotide - reduced + Acetyl-CoA + 5,8,11,14,17-eicosapentenoylcoa
HPDCACRNCPT2	Coenzyme A + heptadecanoyl carnitine -> L-Carnitine + heptadecanoyl coa	0.996267						FAOXC226C227m	Flavin adenine dinucleotide oxidized + cervonyl coenzyme A -> Flavin adenine dinucleotide reduced + 2,4,7,10,13,16,19-docosaheptenoylcoa	0.998564		FAOXC226C227m	Flavin adenine dinucleotide oxidized + cervonyl coenzyme A -> Flavin adenine dinucleotide reduced + 2,4,7,10,13,16,19-docosaheptenoylcoa
HPDCACRNt	heptadecanoyl carnitine -> heptadecanoyl carnitine	0.996267						FAOXC226m	3,7,10,13,16,19-docosahexenoylcoa -> 2,7,10,13,16,19-docosahexenoylcoa	0.998564		FAOXC226m	3,7,10,13,16,19-docosahexenoylcoa -> 2,7,10,13,16,19-docosahexenoylcoa
HPDCAt	margarate <=> margarate	0.996267						FAOXC227C226m	proton + Nicotinamide adenine dinucleotide phosphate - reduced + 2,4,7,10,13,16,19-docosaheptenoylcoa -> Nicotinamide adenine dinucleotide phosphate + 3,7,10,13,16,19-docosahexenoylcoa	0.998564		FAOXC227C226m	proton + Nicotinamide adenine dinucleotide phosphate - reduced + 2,4,7,10,13,16,19-docosaheptenoylcoa -> Nicotinamide adenine dinucleotide phosphate + 3,7,10,13,16,19-docosahexenoylcoa
PTDCACRNCPT1	L-Carnitine + pentadecanoyl Coenzyme A -> Coenzyme A + pendtadenoyl carnitine	0.996267						r0441	L-Carnitine + arachidonoyl-CoA(4-) <=> Coenzyme A + C20:4 carnitine	0.998564		r0441	L-Carnitine + arachidonoyl-CoA(4-) <=> Coenzyme A + C20:4 carnitine
PTDCACRNCPT2	Coenzyme A + pendtadenoyl carnitine -> L-Carnitine + pentadecanoyl Coenzyme A	0.996267						r0443	arachidonoyl-CoA(4-) + L-Carnitine -> Coenzyme A + C20:4 carnitine	0.998564		r0443	arachidonoyl-CoA(4-) + L-Carnitine -> Coenzyme A + C20:4 carnitine
PTDCACRNt	pendtadenoyl carnitine -> pendtadenoyl carnitine	0.996267						r1008	L-Carnitine + C20:4 carnitine -> C20:4 carnitine + L-Carnitine	0.998564		r1008	L-Carnitine + C20:4 carnitine -> C20:4 carnitine + L-Carnitine
PTDCAt	pentadecanoate <=> pentadecanoate	0.996267						r1262	arachidonate + ATP + Coenzyme A -> AMP + Diphosphate + arachidonoyl-CoA(4-)	0.998564		r1262	arachidonate + ATP + Coenzyme A -> AMP + Diphosphate + arachidonoyl-CoA(4-)
FAOXC184C163m	Water + Coenzyme A + Nicotinamide adenine dinucleotide + 2,6,9,12-octadecatetraenoylcoa -> proton + Nicotinamide adenine dinucleotide - reduced + Acetyl-CoA + 4,7,10-hexadecatrienoylcoa	0.997333						ADRNCPT1	adrenyl coenzyme A + L-Carnitine -> Coenzyme A + Adrenyl carnitine	0.998564		ADRNCPT1	adrenyl coenzyme A + L-Carnitine -> Coenzyme A + Adrenyl carnitine
FAOXC184m	3,6,9,12-octadecatetraenoylcoa -> 2,6,9,12-octadecatetraenoylcoa	0.997333						ADRNCRNt	Adrenyl carnitine -> Adrenyl carnitine	0.998564		ADRNCRNt	Adrenyl carnitine -> Adrenyl carnitine
FAOXC204C184m	Water + Coenzyme A + Nicotinamide adenine dinucleotide + Flavin adenine dinucleotide oxidized + 5,8,11,14-eicosatetraenoylcoa -> proton + Nicotinamide adenine dinucleotide - reduced + Acetyl-CoA + Flavin adenine dinucleotide reduced + 3,6,9,12-octadecatetraenoylcoa	0.997333						C204CPT1	L-Carnitine + arachidonoyl-CoA(4-) -> Coenzyme A + C20:4 carnitine	0.998564		C204CPT1	L-Carnitine + arachidonoyl-CoA(4-) -> Coenzyme A + C20:4 carnitine
FAOXC225C204m	Water + Coenzyme A + Nicotinamide adenine dinucleotide + 2,7,10,13,16-docosapentenoylcoa -> proton + Nicotinamide adenine dinucleotide - reduced + Acetyl-CoA + 5,8,11,14-eicosatetraenoylcoa	0.997333						C204CRNt	C20:4 carnitine -> C20:4 carnitine	0.998564		C204CRNt	C20:4 carnitine -> C20:4 carnitine
FAOXC225C226m	Flavin adenine dinucleotide oxidized + docosa-4,7,10,13,16-pentaenoyl coenzyme A -> Flavin adenine dinucleotide reduced + 2,4,7,10,13,16-docosahexenoylcoa	0.997333						PGLYCt	phosphatidylglycerol(1-) <=> phosphatidylglycerol(1-)	0.999923		PGLYCt	phosphatidylglycerol(1-) <=> phosphatidylglycerol(1-)
FAOXC225m	3,7,10,13,16-docosapentenoylcoa -> 2,7,10,13,16-docosapentenoylcoa	0.997333						FAOXC226C225m	proton + Nicotinamide adenine dinucleotide phosphate - reduced + 2,4,7,10,13,16-docosahexenoylcoa -> Nicotinamide adenine dinucleotide phosphate + 3,7,10,13,16-docosapentenoylcoa			FAOXC226C225m	proton + Nicotinamide adenine dinucleotide phosphate - reduced + 2,4,7,10,13,16-docosahexenoylcoa -> Nicotinamide adenine dinucleotide phosphate + 3,7,10,13,16-docosapentenoylcoa
FAOXC226C225m	proton + Nicotinamide adenine dinucleotide phosphate - reduced + 2,4,7,10,13,16-docosahexenoylcoa -> Nicotinamide adenine dinucleotide phosphate + 3,7,10,13,16-docosapentenoylcoa	0.997333						FAOXC184C163m	Water + Coenzyme A + Nicotinamide adenine dinucleotide + 2,6,9,12-octadecatetraenoylcoa -> proton + Nicotinamide adenine dinucleotide - reduced + Acetyl-CoA + 4,7,10-hexadecatrienoylcoa			FAOXC184C163m	Water + Coenzyme A + Nicotinamide adenine dinucleotide + 2,6,9,12-octadecatetraenoylcoa -> proton + Nicotinamide adenine dinucleotide - reduced + Acetyl-CoA + 4,7,10-hexadecatrienoylcoa
PGLYCt	phosphatidylglycerol(1-) <=> phosphatidylglycerol(1-)	0.997543						PGLYCt	phosphatidylglycerol(1-) <=> phosphatidylglycerol(1-)			PGLYCt	phosphatidylglycerol(1-) <=> phosphatidylglycerol(1-)
RE1518M	Flavin adenine dinucleotide oxidized + cis,cis-myristo-5,8-dienoyl-CoA <=> Flavin adenine dinucleotide reduced + trans-2-cis,cis-5,8-tetradecatrienoyl-CoA	0.997667						RE1519M	Flavin adenine dinucleotide oxidized + cis-deca-4-enoyl-CoA <=> Flavin adenine dinucleotide reduced + trans,cis-deca-2,4-dienoyl-CoA			RE1519M	Flavin adenine dinucleotide oxidized + cis-deca-4-enoyl-CoA <=> Flavin adenine dinucleotide reduced + trans,cis-deca-2,4-dienoyl-CoA
RE1519M	Flavin adenine dinucleotide oxidized + cis-deca-4-enoyl-CoA <=> Flavin adenine dinucleotide reduced + trans,cis-deca-2,4-dienoyl-CoA	0.997667						RE1518M	Flavin adenine dinucleotide oxidized + cis,cis-myristo-5,8-dienoyl-CoA <=> Flavin adenine dinucleotide reduced + trans-2-cis,cis-5,8-tetradecatrienoyl-CoA			RE1518M	Flavin adenine dinucleotide oxidized + cis,cis-myristo-5,8-dienoyl-CoA <=> Flavin adenine dinucleotide reduced + trans-2-cis,cis-5,8-tetradecatrienoyl-CoA
ADRNCPT1	adrenyl coenzyme A + L-Carnitine -> Coenzyme A + Adrenyl carnitine	0.998564						ADRNCPT1	adrenyl coenzyme A + L-Carnitine -> Coenzyme A + Adrenyl carnitine			ADRNCPT1	adrenyl coenzyme A + L-Carnitine -> Coenzyme A + Adrenyl carnitine
C204CPT1	L-Carnitine + arachidonoyl-CoA(4-) -> Coenzyme A + C20:4 carnitine	0.998564						FAOXC2242046m	Water + Coenzyme A + Nicotinamide adenine dinucleotide + Flavin adenine dinucleotide oxidized + adrenyl coenzyme A -> proton + Nicotinamide adenine dinucleotide - reduced + Acetyl-CoA + Flavin adenine dinucleotide reduced + arachidonoyl-CoA(4-)			FAOXC2242046m	Water + Coenzyme A + Nicotinamide adenine dinucleotide + Flavin adenine dinucleotide oxidized + adrenyl coenzyme A -> proton + Nicotinamide adenine dinucleotide - reduced + Acetyl-CoA + Flavin adenine dinucleotide reduced + arachidonoyl-CoA(4-)
C204CPT2	Coenzyme A + C20:4 carnitine -> L-Carnitine + arachidonoyl-CoA(4-)	0.998564						r1007	L-Carnitine + C20:4 carnitine <=> C20:4 carnitine + L-Carnitine			r1007	L-Carnitine + C20:4 carnitine <=> C20:4 carnitine + L-Carnitine
C204CRNt	C20:4 carnitine -> C20:4 carnitine	0.998564						C204CPT1	L-Carnitine + arachidonoyl-CoA(4-) -> Coenzyme A + C20:4 carnitine			C204CPT1	L-Carnitine + arachidonoyl-CoA(4-) -> Coenzyme A + C20:4 carnitine
FAOXC185C164m	Water + Coenzyme A + Nicotinamide adenine dinucleotide + 2,6,9,12,15-octadecapentenoylcoa -> proton + Nicotinamide adenine dinucleotide - reduced + Acetyl-CoA + 4,7,10,13-hexadecatetraenoylcoa	0.998564						C204CPT2	Coenzyme A + C20:4 carnitine -> L-Carnitine + arachidonoyl-CoA(4-)			C204CPT2	Coenzyme A + C20:4 carnitine -> L-Carnitine + arachidonoyl-CoA(4-)
FAOXC185m	3,6,9,12,15-octadecapentenoylcoa -> 2,6,9,12,15-octadecapentenoylcoa	0.998564						C204CRNt	C20:4 carnitine -> C20:4 carnitine			C204CRNt	C20:4 carnitine -> C20:4 carnitine
FAOXC205C185m	Water + Coenzyme A + Nicotinamide adenine dinucleotide + Flavin adenine dinucleotide oxidized + 5,8,11,14,17-eicosapentenoylcoa -> proton + Nicotinamide adenine dinucleotide - reduced + Acetyl-CoA + Flavin adenine dinucleotide reduced + 3,6,9,12,15-octadecapentenoylcoa	0.998564						FAOXC185C164m	Water + Coenzyme A + Nicotinamide adenine dinucleotide + 2,6,9,12,15-octadecapentenoylcoa -> proton + Nicotinamide adenine dinucleotide - reduced + Acetyl-CoA + 4,7,10,13-hexadecatetraenoylcoa			FAOXC185C164m	Water + Coenzyme A + Nicotinamide adenine dinucleotide + 2,6,9,12,15-octadecapentenoylcoa -> proton + Nicotinamide adenine dinucleotide - reduced + Acetyl-CoA + 4,7,10,13-hexadecatetraenoylcoa
FAOXC2242046m	Water + Coenzyme A + Nicotinamide adenine dinucleotide + Flavin adenine dinucleotide oxidized + adrenyl coenzyme A -> proton + Nicotinamide adenine dinucleotide - reduced + Acetyl-CoA + Flavin adenine dinucleotide reduced + arachidonoyl-CoA(4-)	0.998564						FAOXC185m	3,6,9,12,15-octadecapentenoylcoa -> 2,6,9,12,15-octadecapentenoylcoa			FAOXC185m	3,6,9,12,15-octadecapentenoylcoa -> 2,6,9,12,15-octadecapentenoylcoa
FAOXC226C205m	Water + Coenzyme A + Nicotinamide adenine dinucleotide + 2,7,10,13,16,19-docosahexenoylcoa -> proton + Nicotinamide adenine dinucleotide - reduced + Acetyl-CoA + 5,8,11,14,17-eicosapentenoylcoa	0.998564						FAOXC205C185m	Water + Coenzyme A + Nicotinamide adenine dinucleotide + Flavin adenine dinucleotide oxidized + 5,8,11,14,17-eicosapentenoylcoa -> proton + Nicotinamide adenine dinucleotide - reduced + Acetyl-CoA + Flavin adenine dinucleotide reduced + 3,6,9,12,15-octadecapentenoylcoa			FAOXC205C185m	Water + Coenzyme A + Nicotinamide adenine dinucleotide + Flavin adenine dinucleotide oxidized + 5,8,11,14,17-eicosapentenoylcoa -> proton + Nicotinamide adenine dinucleotide - reduced + Acetyl-CoA + Flavin adenine dinucleotide reduced + 3,6,9,12,15-octadecapentenoylcoa
FAOXC226C227m	Flavin adenine dinucleotide oxidized + cervonyl coenzyme A -> Flavin adenine dinucleotide reduced + 2,4,7,10,13,16,19-docosaheptenoylcoa	0.998564						FAOXC226C205m	Water + Coenzyme A + Nicotinamide adenine dinucleotide + 2,7,10,13,16,19-docosahexenoylcoa -> proton + Nicotinamide adenine dinucleotide - reduced + Acetyl-CoA + 5,8,11,14,17-eicosapentenoylcoa			FAOXC226C205m	Water + Coenzyme A + Nicotinamide adenine dinucleotide + 2,7,10,13,16,19-docosahexenoylcoa -> proton + Nicotinamide adenine dinucleotide - reduced + Acetyl-CoA + 5,8,11,14,17-eicosapentenoylcoa
FAOXC226m	3,7,10,13,16,19-docosahexenoylcoa -> 2,7,10,13,16,19-docosahexenoylcoa	0.998564						FAOXC226C227m	Flavin adenine dinucleotide oxidized + cervonyl coenzyme A -> Flavin adenine dinucleotide reduced + 2,4,7,10,13,16,19-docosaheptenoylcoa			FAOXC226C227m	Flavin adenine dinucleotide oxidized + cervonyl coenzyme A -> Flavin adenine dinucleotide reduced + 2,4,7,10,13,16,19-docosaheptenoylcoa
FAOXC227C226m	proton + Nicotinamide adenine dinucleotide phosphate - reduced + 2,4,7,10,13,16,19-docosaheptenoylcoa -> Nicotinamide adenine dinucleotide phosphate + 3,7,10,13,16,19-docosahexenoylcoa	0.998564						FAOXC226m	3,7,10,13,16,19-docosahexenoylcoa -> 2,7,10,13,16,19-docosahexenoylcoa			FAOXC226m	3,7,10,13,16,19-docosahexenoylcoa -> 2,7,10,13,16,19-docosahexenoylcoa
r1007	L-Carnitine + C20:4 carnitine <=> C20:4 carnitine + L-Carnitine	0.998564						FAOXC227C226m	proton + Nicotinamide adenine dinucleotide phosphate - reduced + 2,4,7,10,13,16,19-docosaheptenoylcoa -> Nicotinamide adenine dinucleotide phosphate + 3,7,10,13,16,19-docosahexenoylcoa			FAOXC227C226m	proton + Nicotinamide adenine dinucleotide phosphate - reduced + 2,4,7,10,13,16,19-docosaheptenoylcoa -> Nicotinamide adenine dinucleotide phosphate + 3,7,10,13,16,19-docosahexenoylcoa
r1262	arachidonate + ATP + Coenzyme A -> AMP + Diphosphate + arachidonoyl-CoA(4-)	0.998564						r1262	arachidonate + ATP + Coenzyme A -> AMP + Diphosphate + arachidonoyl-CoA(4-)			r1262	arachidonate + ATP + Coenzyme A -> AMP + Diphosphate + arachidonoyl-CoA(4-)
ADRNCPT2	Coenzyme A + Adrenyl carnitine -> adrenyl coenzyme A + L-Carnitine	0.998564						ADRNCPT2	Coenzyme A + Adrenyl carnitine -> adrenyl coenzyme A + L-Carnitine			ADRNCPT2	Coenzyme A + Adrenyl carnitine -> adrenyl coenzyme A + L-Carnitine
ADRNCRNt	Adrenyl carnitine -> Adrenyl carnitine	0.998564						ADRNCRNt	Adrenyl carnitine -> Adrenyl carnitine			ADRNCRNt	Adrenyl carnitine -> Adrenyl carnitine
FAOXC204	9 Water + 9 Coenzyme A + 9 Nicotinamide adenine dinucleotide + 5 Flavin adenine dinucleotide oxidized + arachidonoyl-CoA(4-) -> 9 proton + 9 Nicotinamide adenine dinucleotide - reduced + 10 Acetyl-CoA + 5 Flavin adenine dinucleotide reduced	0.998564						FAOXC204	9 Water + 9 Coenzyme A + 9 Nicotinamide adenine dinucleotide + 5 Flavin adenine dinucleotide oxidized + arachidonoyl-CoA(4-) -> 9 proton + 9 Nicotinamide adenine dinucleotide - reduced + 10 Acetyl-CoA + 5 Flavin adenine dinucleotide reduced			FAOXC204	9 Water + 9 Coenzyme A + 9 Nicotinamide adenine dinucleotide + 5 Flavin adenine dinucleotide oxidized + arachidonoyl-CoA(4-) -> 9 proton + 9 Nicotinamide adenine dinucleotide - reduced + 10 Acetyl-CoA + 5 Flavin adenine dinucleotide reduced
r0441	L-Carnitine + arachidonoyl-CoA(4-) <=> Coenzyme A + C20:4 carnitine	0.998564						r0441	L-Carnitine + arachidonoyl-CoA(4-) <=> Coenzyme A + C20:4 carnitine			r0441	L-Carnitine + arachidonoyl-CoA(4-) <=> Coenzyme A + C20:4 carnitine
r0443	arachidonoyl-CoA(4-) + L-Carnitine -> Coenzyme A + C20:4 carnitine	0.998564						r0443	arachidonoyl-CoA(4-) + L-Carnitine -> Coenzyme A + C20:4 carnitine			r0443	arachidonoyl-CoA(4-) + L-Carnitine -> Coenzyme A + C20:4 carnitine
r1008	L-Carnitine + C20:4 carnitine -> C20:4 carnitine + L-Carnitine	0.998564						r1008	L-Carnitine + C20:4 carnitine -> C20:4 carnitine + L-Carnitine			r1008	L-Carnitine + C20:4 carnitine -> C20:4 carnitine + L-Carnitine

## Sheet: SupplTable5
Supplementary table 5: Pathway enrichment for endogenous reactions with J<1
	total nb reactions in pathway	% reactions with J<1	corr. p-value
LIVER - d0 vs. d7
Fatty acid oxidation	577	0.109185	1.46276e-21
Purine synthesis	13	0.615385	1.31317e-08
Tryptophan metabolism	30	0.266667	3.7795e-05
Glycine, serine, alanine and threonine metabolism	30	0.2	0.00399884
Methionine and cysteine metabolism	26	0.153846	0.114609
Urea cycle	33	0.0909091	1.14828
Glycerophospholipid metabolism	44	0.0681818	2.1764
Tetrahydrobiopterin metabolism	12	0.0833333	4.2304
Arginine and Proline Metabolism	31	0.0322581	8.31179
Sphingolipid metabolism	77	0.025974	9.32508
Transport. mitochondrial	280	0.025	10.5483
Folate metabolism	57	0.0175439	11.0219
Transport. peroxisomal	117	0.00854701	12.7371
LIVER - d7 vs. d60
Purine synthesis	13	0.615385	2.15828e-18
Glycine. serine. alanine and threonine metabolism	30	0.0333333	0.377175
Glycerophospholipid metabolism	44	0.0227273	0.541869
Transport. mitochondrial	280	0.00357143	2.46998
INTESTINE - d0 vs. d7
Fatty acid oxidation	577	0.109185	1.4517e-23
Valine. leucine. and isoleucine metabolism	36	0.277778	6.32607e-07
Glycine. serine. alanine and threonine metabolism	30	0.166667	0.0202264
Methionine and cysteine metabolism	26	0.153846	0.0793714
Urea cycle	33	0.0909091	0.849934
Glycerophospholipid metabolism	44	0.0681818	1.63252
Transport. mitochondrial	280	0.0285714	6.9148
Sphingolipid metabolism	77	0.025974	7.55803
Unassigned	81	0.0246914	7.85232
Folate metabolism	57	0.0175439	9.13855
Transport. peroxisomal	117	0.00854701	10.7227
INTESTINE - d7 vs. d60
Tryptophan metabolism	30	0.266667	5.36285e-11
Histidine metabolism	10	0.5	1.88653e-08
beta-Alanine metabolism	9	0.333333	0.000184723
Urea cycle	33	0.0606061	0.167216
Tetrahydrobiopterin metabolism	12	0.0833333	0.635416
Glycerophospholipid metabolism	44	0.0227273	2.10252
Folate metabolism	57	0.0175439	2.61479
Transport. mitochondrial	280	0.00714286	4.67532
